# Supplementary material for: Adaptation of the Cyst Nematode Globodera pallida to the Colinear Potato Resistant QTLs GpaV vrn and GpaV spl Involved Distinct Genomic Regions and Absence of Cross‐Virulence
Source: Mol Ecol. 2025 Sep 13;34(21):e70105. doi: 10.1111/mec.70105 (PMC12573733; doi:10.1111/mec.70105)
Supplement: Supplementary file 1 — Data S1: mec70105‐sup‐0001‐DataS1.zip. [file MEC-34-e70105-s001.zip]

Archive with 8 entries (7 files):
- supinfo/
- supinfo/mec70105-sup-0001-TableS1-S2-FigureS1-S3@Revised_SupportingInformation_Lechevalier-et-al_MolEcol_CleanCopy.docx
- supinfo/mec70105-sup-0003-Supinfo1@Script_S1.txt
- supinfo/mec70105-sup-0004-Supinfo2@Script_S2.txt
- supinfo/mec70105-sup-0005-Supinfo3@Script_S3.txt
- supinfo/mec70105-sup-0006-Supinfo4@Script_S4.txt
- supinfo/mec70105-sup-0007-TableS1@Tab_S1.xlsx
- supinfo/mec70105-sup-0008-TableS2@Tab_S2.xlsx
