# Supplementary material for: Adaptation of the Cyst Nematode Globodera pallida to the Colinear Potato Resistant QTLs GpaV vrn and GpaV spl Involved Distinct Genomic Regions and Absence of Cross‐Virulence
Source: Mol Ecol. 2025 Sep 13;34(21):e70105. doi: 10.1111/mec.70105 (PMC12573733; doi:10.1111/mec.70105)
Supplement: Supplementary file 1 — Data S1: mec70105‐sup‐0001‐DataS1.zip. [file MEC-34-e70105-s001.zip › supinfo/mec70105-sup-0003-Supinfo1@Script_S1.txt]

############################################################
# Example R script for phenotypic data analysis
# This script performs basic visualization and statistical tests
# on phenotyping data.
############################################################

# -------------------------------
# 0. Preparation ########
# -------------------------------

# Set working directory 
setwd("/path/to/working_directory")

# Load required packages
library(ggplot2)
library(Publish) 
library(multcomp)

# Load dataset 
data <- read.table("phenotyping.csv", header = TRUE, sep = ";")

# -------------------------------
# 1. Boxplot visualization ########
# -------------------------------

ggplot(data, aes(y = female, x = lineage, colour = lineage, fill = lineage)) +
  geom_boxplot(alpha = 0.5, outlier.alpha = 0) +
  geom_jitter(width = 0.25) +
  theme_classic()

# Mean with confidence intervals
ci.mean(X.female ~ lineage, data = data)

# -------------------------------
# 2. Assumption checks (independence, normality, homogeneity) ########
# -------------------------------

# Linear model
lm_data <- lm(X.female ~ lineage, data = data) 

# Test for autocorrelation of residuals
durbinWatsonTest(lm_data)

# Test for normality of residuals
shapiro.test(residuals(lm_data))

# Test for homogeneity of variances
leveneTest(residuals(lm_data) ~ data$lineage)

# -------------------------------
# 3. One-way ANOVA ########
# -------------------------------

Anova(lm_data)

# -------------------------------
# 4. Tukey post-hoc test ########
# -------------------------------

# Set reference group (control)
data$lineage <- relevel(factor(data$lineage), ref = "Lineage_name")
levels(data$lineage)

# Refit model with adjusted reference level
lm_data2 <- lm(X.female ~ lineage, data = data) 

# Multiple Comparisons of Means (Tukey)
mc_tukey <- glht(lm_data2, linfct = mcp(lineage = "Tukey")) 
summary(mc_tukey) 

# Compact letter display for group comparisons
tuk.cld <- cld(mc_tukey) 
tuk.cld
