# Supplementary material for: Adaptation of the Cyst Nematode Globodera pallida to the Colinear Potato Resistant QTLs GpaV vrn and GpaV spl Involved Distinct Genomic Regions and Absence of Cross‐Virulence
Source: Mol Ecol. 2025 Sep 13;34(21):e70105. doi: 10.1111/mec.70105 (PMC12573733; doi:10.1111/mec.70105)
Supplement: Supplementary file 1 — Data S1: mec70105‐sup‐0001‐DataS1.zip. [file MEC-34-e70105-s001.zip › supinfo/mec70105-sup-0004-Supinfo2@Script_S2.txt]

############################################################
# Example R script for Poolfstat analyses
# This script imports VCF data, creates a pooldata object,
# explores the dataset, and extracts a subset of pools for Baypass analyses.
############################################################

############################################################
# 0. Preparation ########
############################################################

# Set working directory 
setwd("/path/to/working_directory")

# Load required libraries
library(poolfstat)
library(stringr)
library(qqman)
library(ggplot2)
library(dplyr)
library(tidyr)
library(CMplot)
library(ade4)
library(ape)
library(corrplot)
library(geigen)
library(mvtnorm)
library(ggrepel)
library(RColorBrewer)

############################################################
# 1. Pooldata creation ########
############################################################

# -------------------------------
## 1.1 Create the pooldata ########
# -------------------------------
pooldata <- vcf2pooldata(
  vcf.file = "/path/to/data/example_data.vcf",   
  poolsizes = c(1200,1200,1200,1200,1200,1200,1200,1200),
  poolnames = c("name_1",
                "name_2",
                "name_3",
                "name_4",
                "name_5",
                "name_6",
                "name_7",
                "name_8"),
  min.cov.per.pool = 20,
  min.rc = 0,
  max.cov.per.pool = 400,
  min.maf = 0.01,
  remove.indels = TRUE,
  nlines.per.readblock = 1e6,
  verbose = TRUE
)
# -------------------------------
## 1.2 Eventually create a subset_pooldata (example: with first four lineages)
# -------------------------------
pooldata_subset <- pooldata.subset(pooldata,
                                   pool.index = c(1,2,3,4),
                                   verbose = TRUE)


############################################################
# 2. Coverage and SNP density ########
############################################################

# -------------------------------
## 2.1 Create data frame with SNP informations ########
# -------------------------------

# Combine SNP information and read coverage contained in pooldata
df_all <- data.frame(pooldata_subset@snp.info,
                     pooldata_subset@readcoverage)

# Rename columns 
colnames(df_all) <- c("CHROM", "POS", "RefAllele", "AltAllele",
                      "readcoverage.name_1",
                      "readcoverage.name_2",
                      "readcoverage.name_3",
                      "readcoverage.name_4")

# -------------------------------
## 2.2 Coverage plots ########
# -------------------------------

# Summary of coverage 
summary(df_all[, grep("readcoverage", colnames(df_all))])

# Histogram of mean coverage
png("mean_cov.png", width = 15, height = 12, units = "in", res = 300)
ggplot(df_all, aes(x = rowSums(df_all[, grep("readcoverage", colnames(df_all))]) / 4)) +
  geom_histogram(binwidth = 1) +
  ggtitle("Read coverage") +
  xlab("Mean read coverage") +
  ylab("Frequency") +
  theme_classic()
dev.off()

# Boxplot of coverage per sample
png("boxplot_cov.png", width = 15, height = 12, units = "in", res = 300)
boxplot(df_all[, grep("readcoverage", colnames(df_all))],
        xlab = "Samples",
        ylab = "Read coverage",
        main = paste(nrow(df_all), "SNPs"),
        yaxt = "n", pch = ".")
axis(2, seq(0, max(df_all[, grep("readcoverage", colnames(df_all))]), by = 10000), las = 2)
dev.off()

# -------------------------------
## 2.3 SNP density plot ########
# -------------------------------

# Keep only SNP info for density plot
df_snp_pos <- df_all[, c("CHROM", "POS")]

# Add SNP identifiers
df_snp_pos$SNPs <- paste0("SNP_", seq_len(nrow(df_snp_pos)))

# Reorder columns for CMplot
df_snp_pos2 <- df_snp_pos %>% relocate(SNPs)

# SNP density plot
CMplot(
  df_snp_pos2,
  plot.type = "d",
  bin.size = 1e6,
  chr.den.col = c("darkgreen", "yellow", "red"),
  file = "jpg",
  file.name = "Density_plot_SNP",
  dpi = 300,
  main = "SNP Density",
  file.output = TRUE,
  verbose = TRUE,
  width = 9,
  height = 6
)


############################################################
# 3. Data exploration ########
############################################################

# -------------------------------
## 3.1 PCA ########
# -------------------------------

png("PCA.png", width = 15, height = 12, units = 'in', res = 300)
pooldata.pca <- randomallele.pca(
  pooldata_subset,
  scale = TRUE,
  return.snploadings = FALSE,
  plot.pcs = c(1, 2),
  pch = 16
)
dev.off()

# -------------------------------
## 3.2 Pairwise FST and trees ########
# -------------------------------

# Compute pairwise FST
allpairwiseFST <- compute.pairwiseFST(pooldata_subset)
mat_Fst <- allpairwiseFST@PairwiseFSTmatrix

# Heatmap of pairwise FST
png("FST_heatmap.png", width = 15, height = 15, units = 'in', res = 300)
heatmap(allpairwiseFST)
dev.off()

# UPGMA tree
png("FST_UPGMA.png", width = 15, height = 12, units = 'in', res = 300)
ll <- hclust(as.dist(mat_Fst), method = "average")
plot(ll, main = "UPGMA tree based on pairwise WC-Fst (average method)")
dev.off()

# Neighbor-Joining tree
png("FST_NJ.png", width = 15, height = 12, units = 'in', res = 300)
arbre <- nj(as.dist(mat_Fst))
plot(arbre, type = "unrooted", lab4ut = "axial", no.margin = TRUE,
     main = "NJ tree based on pairwise WC-Fst")
dev.off()

# -------------------------------
## 3.3 FST along the genome ########
# -------------------------------

# Compute FST along the genome
allFST <- computeFST(
  pooldata_subset,
  method = "Anova",
  nsnp.per.bjack.block = 0,
  sliding.window.size = 100,
  verbose = TRUE
)

# Plot FST along the genome
png("genome_FST.png", width = 20, height = 10, units = 'in', res = 300)
plot(allFST$sliding.windows.fst$CumulatedPosition/1e6,
     allFST$sliding.windows.fst$MultiLocusFst,
     xlab = "Cumulated Position (Mb)",
     ylab = "Multi-locus FST",
     col = (as.numeric(as.factor(allFST$sliding.windows.fst$Chr))),
     pch = 16,
     cex.lab = 2,
     cex.axis = 2
)
dev.off()

############################################################
# 4. Export as subsamples for BayPass ########
############################################################

# Convert pooldata as subsamples for BayPass input format
pooldata2genobaypass(
  pooldata_subset,
  writing.dir = getwd(),
  prefix = "",
  subsamplesize = 75000,
  subsamplingmethod = "thinning"
)
