# Supplementary material for: Adaptation of the Cyst Nematode Globodera pallida to the Colinear Potato Resistant QTLs GpaV vrn and GpaV spl Involved Distinct Genomic Regions and Absence of Cross‐Virulence
Source: Mol Ecol. 2025 Sep 13;34(21):e70105. doi: 10.1111/mec.70105 (PMC12573733; doi:10.1111/mec.70105)
Supplement: Supplementary file 1 — Data S1: mec70105‐sup‐0001‐DataS1.zip. [file MEC-34-e70105-s001.zip › supinfo/mec70105-sup-0005-Supinfo3@Script_S3.txt]

#!/bin/bash
# Example script to run BayPass analyses
# This script performs CORE and STDIS analyses on genotype files.

# Define paths to BayPass executable and genotype/contrast files
baypass=/path/to/BayPass_2.4/baypass_public-v2.4/sources/g_baypass
rep_subsets=/path/to/genotype_files
# $1 = genobaypass.sub1
subset=$1
# Remove the prefix “genobaypass.sub” to keep only the number.
num=$(echo $subset | sed 's/genobaypass.sub//')

# -------------------------------
# CORE model 
# -------------------------------
$baypass -npop 8 -gfile $rep_subsets/$1 -outprefix ./Analysis_1/geno_${num} -nthreads 1
$baypass -npop 8 -gfile $rep_subsets/$1 -outprefix ./Analysis_2/geno_${num} -nthreads 1 -seed 5003
$baypass -npop 8 -gfile $rep_subsets/$1 -outprefix ./Analysis_3/geno_${num} -nthreads 1 -seed 5005

# -------------------------------
# STDIS model 
# -------------------------------
$baypass -npop 8 -gfile $rep_subsets/$1 \
    -contrastfile $rep_subsets/vir.cov \
    -efile $rep_subsets/vir.cov \
    -outprefix ./Analysis_1/geno_${num} -nthreads 1

$baypass -npop 8 -gfile $rep_subsets/$1 \
    -contrastfile $rep_subsets/vir.cov \
    -efile $rep_subsets/vir.cov \
    -outprefix ./Analysis_2/geno_${num} -nthreads 1 -seed 5003

$baypass -npop 8 -gfile $rep_subsets/$1 \
    -contrastfile $rep_subsets/vir.cov \
    -efile $rep_subsets/vir.cov \
    -outprefix ./Analysis_3/geno_${num} -nthreads 1 -seed 5005
