# Supplementary material for: Adaptation of the Cyst Nematode Globodera pallida to the Colinear Potato Resistant QTLs GpaV vrn and GpaV spl Involved Distinct Genomic Regions and Absence of Cross‐Virulence
Source: Mol Ecol. 2025 Sep 13;34(21):e70105. doi: 10.1111/mec.70105 (PMC12573733; doi:10.1111/mec.70105)
Supplement: Supplementary file 1 — Data S1: mec70105‐sup‐0001‐DataS1.zip. [file MEC-34-e70105-s001.zip › supinfo/mec70105-sup-0006-Supinfo4@Script_S4.txt]

##############################################
# Script for exploring results from Baypass 
# This script concatenates the results of the Baypass output files, 
# explores the data with XtX, C2, BF, and local score.
##############################################


############################################################
# 0. Preparation ########
############################################################

# Load packages 
library(ape)
library(corrplot)
library(geigen)
library(mvtnorm)

library(data.table)
library(dplyr)
library(stringr)
library(qvalue)

library(ggplot2)
library(RColorBrewer)
library(tidyverse)

library(openxlsx)
library(readxl)

library(vcfR)


# Sourcing Baypass R functions
source("C:/Analyses_R/Baypass/baypass_utils.R")

#List of Working directory
setwd("/Path/to/Analyse_1")
setwd("/Path/to/Analyse_2")
setwd("/Path/to/Analyse_3")


# Create repertory for results
if (!file.exists("./Fig/")) {
  dir.create("./Fig")
}
if (!file.exists("./Tab/")) {
  dir.create("./Tab")
}

############################################################
# 1. Concatenate files ########
############################################################

# -------------------------------
## 1.1 Concatenate results from Baypass ########
# -------------------------------

#Concatenate subset and "summary_pi_xtx.out","summary_betai_reg.out","summary_contrast.out" inside res
res=concatenate_res(dir=getwd(),anaprefix="geno",nsubsets=31,
                snpdet_prefix="/Path/to/snpdet.sub",extension="",
                retrieve_pi_xtx=TRUE,retrieve_bfis=TRUE,retrieve_c2=TRUE)

#Checking concatenation
nrow(res)

# Note : Other values can be added in res by modifying the source file, for exemple :
#For the use of "res$C2.log10.1.pval." The source file must be modified to 
#include the line “tmp=fread(paste0(dir,"/",corepref,i,"_summary_contrast.out",extension),data.table=F)[,c("C2","log10(1/pval)")]"” 
#in the “concatenate_res” function instead of ”tmp=fread(paste0(dir,“/”,corepref,i,“_summary_contrast.out”,extension),data.table=F)$“C2”"

# -------------------------------
## 1.2 Concatenate  omega matrix ########
# -------------------------------

#Population names for each condition based on Poolfstat order
pop.names = c("name1","name2","name3","name4")

#Upload the estimated Omega matrix
omega <- matrix(0, nrow = length(pop.names), ncol = length(pop.names))
dimnames(omega) <- list(pop.names, pop.names)

# Integrate files to omega matrix
for (i in 1:31) {
  files_omega <- paste0("geno_", i, "_mat_omega.out")
  omega_i <- as.matrix(read.table(files_omega))
  omega <- omega + omega_i
}

############################################################
# 2. Exploring Omega matrix ########
############################################################

# Visualization of the matrix

# Using SVD decomposition
png("./Fig/Omega_SVD.png", width = 15, height = 12, units = 'in', res = 300)
plot.omega(omega=omega,pop.names=pop.names)
dev.off()

# as a correlation plot
png("./Fig/Omega_correlation.png", width = 15, height = 12, units = 'in', res = 300)
cor.mat=cov2cor(omega)
corrplot(cor.mat,method="color",mar=c(2,1,2,2)+0.1,
         main=expression("Correlation map based on"~hat(Omega)),
         font=2, tl.col="black",
         tl.cex=1.5,cl.cex=1.5)
dev.off()

# as a hierarchical clustering tree (using the average agglomeration method)
png("./Fig/Omega_hierclusttree.png", width = 15, height = 12, units = 'in', res = 300)
for(c in 1:31){
  data.tree <- as.phylo(hclust(as.dist(1 - cor.mat^2)))
  plot(data.tree, type = "p", main = expression("Hier. clust. tree. based on" ~ hat(Omega) ~ "(" * d[ij] * " = 1 - " * rho[ij] * ")"), font = 2, cex = 1.5)
}
dev.off()

# as a heatmap and hierarchical clustering tree (using the average agglomeration method)
png("./Fig/Omega_heatmap.png", width = 15, height = 12, units = 'in', res = 300)
hclust.ave <- function(x) hclust(x, method="average")
heatmap(1-cor.mat,hclustfun = hclust.ave,
        main=expression("Heatmap of "~hat(Omega)~"("*d[ij]*"=1-"*rho[ij]*")"))
dev.off()

############################################################
# 3. Exploring XtX  ########
############################################################

#Estimates of the XtX differentiation measures (using the calibrated XtXst estimator)

#check behavior of the p-values associated to the XtXst estimator
png("./Fig/XtXst_pvalue_hist.png", width = 15, height = 12, units = 'in', res = 300)
hist(10**(-1*res$XtX.log10.1.pval.),freq=F,breaks=50,
     main = paste("Pvalue XtXst"),
     xlab = "p-valeur", ylab = "Frequency")
abline(h=1)
dev.off()


#Visualisation XtXst Manhattan plot
png("./Fig/XtXst_Manhattan.png", width = 15, height = 12, units = 'in', res = 300)
plot(res$XtXst,
     main = "XtXst",
     xlab = "SNPs", 
     ylab = "XTXst",
     pch = 20)
abline(h=quantile(res$XtXst, probs = 0.995), lty=3, lwd=2, col="red")
dev.off()

#Visualisation pi
png("./Fig/pi_Manhattan.png", width = 15, height = 12, units = 'in', res = 300)
plot(res$M_P,
     main = "teta_pi",
     xlab = "Scaffolds", 
     ylab = "teta_pi",
     pch = 20)
dev.off()

#Visualisation XtXst log Manhattan plot
png("./Fig/XtXst_log_Manhattan.png", width = 15, height = 12, units = 'in', res = 300)
plot(res$XtX.log10.1.pval.,
     main = "XtXst P-value",
     xlab = "Scaffolds", 
     ylab = "XtXst P-value (-log10 scale)",
     pch = 20)
abline(h=3,lty=2) #0.001 p--value theshold
dev.off()

############################################################
# 4. Exploring BF  ########
############################################################

#Visualisation BF
png("./Fig/BF.png", width = 15, height = 12, units = 'in', res = 300)
plot(res$BFis_cov_1,
     main = paste("BF"),
     xlab = "SNPs", 
     ylab = "BFmc(in dB)")
abline(h=10,lty=3,lwd=2,col="green")
abline(h=15,lty=2,lwd=2,col="orange")
abline(h=20,lty=1,lwd=2,col="red")
dev.off()

#Visualisation eBPis
png("./Fig/eBPis.png", width = 15, height = 12, units = 'in', res = 300)
plot(res$eBPis,
     main = paste("eBPis"),
     xlab = "SNPs", 
     ylab = "eBPis")
abline(h=3,lty=1,lwd=2,col="red")
dev.off()

#Visualisation Beta_is
png("./Fig/Beta_is.png", width = 15, height = 12, units = 'in', res = 300)
plot(res$Beta_is,
     main = paste("Beta_is"),
     xlab = "SNPs", 
     ylab=expression(beta~"coefficient"))
dev.off()

############################################################
# 5. Exploring C2  ########
############################################################

#check the behavior of the p-values associated to the C2
png("./Fig/C2_pvalue.png", width = 15, height = 12, units = 'in', res = 300)
hist(10**(-1*res$C2.log10.1.pval.),freq=F,breaks=50)
abline(h=1)
dev.off()

#check relation BF_C2
png("./Fig/BF_C2.png", width = 15, height = 12, units = 'in', res = 300)
plot(res$BFis_cov_1,res$C2.log10.1.pval.,
     main = paste("BF_C2"),
     xlab="BF",
     ylab="C2")
abline(h=3,lty=2) #0.001 p--value thershold
abline(v=20,lty=2) #BF threshold for decisive evidence (according to Jeffreys’ rule)
dev.off()

#check the distribution of outlier SNPs
png("./Fig/c2_pvalue_distribution.png", width = 15, height = 12, units = 'in', res = 300)
plot(res$C2.log10.1.pval.,
     main = paste("c2_pvalue_distribution"),
     xlab="SNPs",
     ylab="C2 p-value (-log10 scale)")
abline(h=3,lty=2) #0.001 p--value theshold_
dev.off()

#calculate q-value for each SNP and choose SNPs with q-values < 0.05
pvalues <- as.data.frame(10^-res$C2.log10.1.pval.) #convert -log p values to normal p values
resc2 <- setNames(cbind(res$CHROM, res$C2.log10.1.pval., pvalues), 
                   c("CHROM", "pvalue", "pvalue2"))
pvalues <- as.vector(resc2$pvalue2)
qval <- qvalue(p = pvalues)

#Visualisation Qvalue C2
png("./Fig/c2_qvalue.png", width = 15, height = 12, units = 'in', res = 300)
plot(qval$qvalues,
     main = paste("c2_qvalue"),
     col = point_colors,
     xlab="SNPs",
     ylab="qvalue")
abline(h=0.05, col="red")  #qvalues < 0.05 are highly sig.
dev.off()

#Creating new data frame resbis containing res and qvalue
qvalues = as.data.frame(qval$qvalues)
resbis <- cbind(res,qvalues)
colnames(resbis)[12] <- "qvalue"

############################################################
# 6. Local score analysis  ########
############################################################

#Parameters for compute.local.scores.tab

  #snp.position = data.frame with 2 columns: i) chromosome name; ii) position (should be ordered)  
snp.position=data.frame(CHROM = res$CHROM, POS = res$POS)

  #snp.pi = overall (average) reference allele frequency of the SNPs (=Pi)
snp.pi=as.vector(res$M_P)

  #snp.pvalue = p-value associated to the test statistics (C2 or XtX*) assumed to be on the -log10 scale
snp.pvalue.xtx=as.vector(res$'XtX.log10.1.pval.')
snp.pvalue.c2=as.vector(res$'C2.log10.1.pval.')

  #snp.bf = BF (in deciban units i.e. 10log10(BF))
#snp.bf=as.vector(res$`BF(dB)`)
  

local_score_XtX=compute.local.scores.tab(snp.position,
                                         snp.pi,snp.pvalue.xtx,
                                         snp.bf=NULL,
                                         xi=1,
                                     pval.local.score.thres=0.01,
                                     min.maf=0.1,min.nsnp=1e4,
                                     bf.scale=1,
                                     plot.pvalhist=TRUE,
                                     manplot=TRUE,
                                     lindley.capping=NULL)


local_score_C2=compute.local.scores.tab(snp.position,
                                         snp.pi,snp.pvalue.c2,
                                         snp.bf=NULL,
                                         xi=1,
                                         pval.local.score.thres=0.01,
                                         min.maf=0.1,min.nsnp=1e4,
                                         bf.scale=1,
                                         plot.pvalhist=TRUE,
                                         manplot=TRUE,
                                         lindley.capping=NULL)
