# Supplementary material for: Adaptation of the Cyst Nematode Globodera pallida to the Colinear Potato Resistant QTLs GpaV vrn and GpaV spl Involved Distinct Genomic Regions and Absence of Cross‐Virulence
Source: Mol Ecol. 2025 Sep 13;34(21):e70105. doi: 10.1111/mec.70105 (PMC12573733; doi:10.1111/mec.70105)
Supplement: Supplementary file 1 — Data S1: mec70105‐sup‐0001‐DataS1.zip. [file MEC-34-e70105-s001.zip › supinfo/mec70105-sup-0007-TableS1@Tab_S1.xlsx]

## Sheet: S002
CHROM	POS	REF	ALT	EFFECT	GENE_ID	ANNOTATION	TM	SP	FREQ_ALL_D_SM1	FREQ_ALL_D_SM2	FREQ_ALL_D_N1	FREQ_ALL_D_N2	FREQ_ALL_Vv_SM1	FREQ_ALL_Vv_SM2	FREQ_ALL_Vv_N2	FREQ_ALL_Vv_N3	R_SQUARED	P_VALUE	SLOPE
G_pallida_D383_scaffold_002_size_6809145	4270958	T	C	3_prime_UTR_variant	Gpal_D383_g02803	---NA---	4	0	0.869565	0.769231	0.9375	0.878788	0.650794	0.642105	0.818182	0.702703	0.752335	0.00326314	-0.00541446
G_pallida_D383_scaffold_002_size_6809145	4270963	A	T	3_prime_UTR_variant	Gpal_D383_g02803	---NA---	4	0	0.869565	0.769231	0.9375	0.878788	0.650794	0.642105	0.818182	0.702703	0.752335	0.00326314	-0.00541446
G_pallida_D383_scaffold_002_size_6809145	4410035	A	G	downstream_gene_variant	Gpal_D383_g02836	WP_184891168.1glutaredoxin 3	1	0	0.727273	0.747826	0.678571	0.703704	0.931507	0.903553	0.86	0.754098	0.77133	0.00254963	0.00475036
G_pallida_D383_scaffold_002_size_6809145	4410044	G	A	downstream_gene_variant	Gpal_D383_g02836	WP_184891168.1glutaredoxin 3	1	0	0.675926	0.737705	0.689655	0.714286	0.927966	0.887324	0.862745	0.761905	0.804142	0.00158225	0.0048695
G_pallida_D383_scaffold_002_size_6809145	4523911	T	C	upstream_gene_variant	Gpal_D383_g02860	---NA---	0	0	0.673469	0.857143	0.941176	0.846154	0.602564	0.442623	0.633803	0.666667	0.660799	0.00870168	-0.00756004
G_pallida_D383_scaffold_002_size_6809145	4628030	A	C	missense_variant	Gpal_D383_g02886	---NA---	0	0	0.66087	0.487654	0.381679	0.492647	0.232323	0.182796	0.221477	0.222222	0.670226	0.00796435	-0.00810082
G_pallida_D383_scaffold_002_size_6809145	4630833	G	T	3_prime_UTR_variant	Gpal_D383_g02887	---NA---	0	0	0.623967	0.672566	0.849558	0.74569	0.507538	0.4375	0.649819	0.527638	0.673523	0.00771715	-0.00628286
G_pallida_D383_scaffold_002_size_6809145	4661106	A	G	upstream_gene_variant	Gpal_D383_g02893	ADI82807.1dorsal gland cell-specific expression protein	0	0	0.472868	0.460177	0.411765	0.625	0.101124	0.115385	0.0714286	0.0104167	0.657963	0.00893255	-0.0108149
G_pallida_D383_scaffold_002_size_6809145	4357019	A	G	upstream_gene_variant	Gpal_D383_g02821	---NA---	0	Y	0.453608	0.493056	0.522727	0.586207	0.213115	0.275862	0.307692	0.142857	0.680236	0.00723048	-0.00755197
G_pallida_D383_scaffold_002_size_6809145	4667884	T	C	upstream_gene_variant	Gpal_D383_g02897	KAF7632700.17TM_GPCR_Srx domain-containing protein	7	0	0.657143	0.761905	0.512821	0.59375	0.375	0.211538	0.255814	0.301887	0.640365	0.0104623	-0.00927214
G_pallida_D383_scaffold_002_size_6809145	4668014	A	C	upstream_gene_variant	Gpal_D383_g02897	KAF7632700.17TM_GPCR_Srx domain-containing protein	7	0	0.758065	0.820896	0.914286	0.702128	0.571429	0.451613	0.666667	0.393939	0.627917	0.0116497	-0.00813838
G_pallida_D383_scaffold_002_size_6809145	4748262	A	G	3_prime_UTR_variant	Gpal_D383_g02908	---NA---	1	0	0.395161	0.3	0.4	0.269841	0.0338983	0.0722892	0	0	0.681693	0.00712776	-0.00823382
G_pallida_D383_scaffold_002_size_6809145	4862012	T	C	5_prime_UTR_variant	Gpal_D383_g02931	---NA---	0	0	0.898477	0.829268	0.910569	0.905063	0.676056	0.573034	0.564103	0.611111	0.687247	0.00674556	-0.00732004
G_pallida_D383_scaffold_002_size_6809145	4862023	C	T	5_prime_UTR_variant	Gpal_D383_g02931	---NA---	0	0	0.940476	0.855204	0.891089	0.892857	0.730769	0.658228	0.777778	0.659574	0.794238	0.00184145	-0.00550611
G_pallida_D383_scaffold_002_size_6809145	4862025	A	G	5_prime_UTR_premature_start_codon_gain_variant	Gpal_D383_g02931	---NA---	0	0	0.940476	0.855204	0.891089	0.892857	0.730769	0.658228	0.777778	0.659574	0.794238	0.00184145	-0.00550611
G_pallida_D383_scaffold_002_size_6809145	4862029	T	A	5_prime_UTR_variant	Gpal_D383_g02931	---NA---	0	0	0.940476	0.855204	0.891089	0.892857	0.730769	0.658228	0.777778	0.659574	0.794238	0.00184145	-0.00550611
G_pallida_D383_scaffold_002_size_6809145	5121433	A	C	upstream_gene_variant	Gpal_D383_g02977	KAF7633007.1G_PROTEIN_RECEP_F1_2 domain-containing protein	5	0	0.745098	0.796209	0.760204	0.754789	0.588889	0.65873	0.765766	0.635762	0.669949	0.0079853	-0.00348537
G_pallida_D383_scaffold_002_size_6809145	5269990	A	C	downstream_gene_variant	Gpal_D383_g02990	---NA---	0	0	0.701493	0.593985	0.51087	0.451128	0.336283	0.298246	0.391061	0.389091	0.68678	0.00677712	-0.0064293
G_pallida_D383_scaffold_002_size_6809145	5397129	G	T	downstream_gene_variant	Gpal_D383_g03000	VDL65922.1unnamed protein product, partial	0	0	0.452174	0.444444	0.453488	0.567901	0.166667	0.191304	0.201613	0.246575	0.80134	0.00165287	-0.00778643
G_pallida_D383_scaffold_002_size_6809145	6325046	G	A	upstream_gene_variant	Gpal_D383_g03051	---NA---	0	Y	0.84507	0.74026	0.809524	0.77381	0.890625	0.952381	0.875	0.959677	0.610073	0.0135138	0.00356703
G_pallida_D383_scaffold_002_size_6809145	6433832	G	T	missense_variant	Gpal_D383_g03069	---NA---	0	Y	0.824	0.942446	0.918367	0.967213	0.742574	0.733333	0.806122	0.830882	0.691208	0.00648187	-0.00418692
G_pallida_D383_scaffold_002_size_6809145	6330072	C	T	downstream_gene_variant	Gpal_D383_g03051	---NA---	0	Y	0.55	0.6	0.622642	0.672727	0.465753	0.347826	0.397059	0.48062	0.656496	0.00905365	-0.00526013
G_pallida_D383_scaffold_002_size_6809145	6442504	G	A	upstream_gene_variant	Gpal_D383_g03071	---NA---	0	Y	0.549451	0.536585	0.64	0.576923	0.490909	0.375	0.462687	0.504348	0.618942	0.0125628	-0.00359071
G_pallida_D383_scaffold_002_size_6809145	6724452	T	C	intron_variant	Gpal_D383_g03117	---NA---	0	0	0.722892	0.809524	0.904762	0.897959	0.589744	0.478261	0.662791	0.666667	0.770341	0.00258382	-0.007357
G_pallida_D383_scaffold_002_size_6809145	4667912	G	A	upstream_gene_variant	Gpal_D383_g02897	KAF7632700.17TM_GPCR_Srx domain-containing protein	7	0	0.605263	0.693694	0.585366	0.578947	0.32	0.228571	0.357143	0.3	0.862751	0.000532957	-0.00907235
G_pallida_D383_scaffold_002_size_6809145	4375428	G	A	upstream_gene_variant	Gpal_D383_g02828	---NA---	0	0	0.835106	0.842105	0.966942	0.952055	0.689655	0.620968	0.681818	0.6	0.682033	0.00710391	-0.0068039
G_pallida_D383_scaffold_002_size_6809145	4654282	C	T	upstream_gene_variant	Gpal_D383_g02894	---NA---	0	0	0.694118	0.702381	0.738462	0.706897	0.853659	0.928571	0.956897	0.956522	0.600286	0.0146213	0.00532461
G_pallida_D383_scaffold_002_size_6809145	4862043	G	A	5_prime_UTR_variant	Gpal_D383_g02931	---NA---	0	0	0.919753	0.822222	0.886792	0.877863	0.669065	0.623529	0.722222	0.655172	0.875273	0.000398223	-0.00614799
G_pallida_D383_scaffold_002_size_6809145	6374518	T	G	downstream_gene_variant	Gpal_D383_g03063	---NA---	0	0	0.672297	0.703927	0.772908	0.814925	0.53719	0.591078	0.60596	0.532394	0.628503	0.0115918	-0.00479027
G_pallida_D383_scaffold_002_size_6809145	6690201	C	T	upstream_gene_variant	Gpal_D383_g03115	---NA---	0	Y	0.872727	0.962264	0.966443	0.974359	0.726027	0.802469	0.837037	0.835341	0.756283	0.0031048	-0.00439509
G_pallida_D383_scaffold_002_size_6809145	4440629	G	T	missense_variant	Gpal_D383_g02842	KAF0294418.1Importin subunit alpha-4	1	0	0.851429	0.811688	1	0.957265	0.70073	0.681818	0.88	0.794521	0.612191	0.0132822	-0.00505389
G_pallida_D383_scaffold_002_size_6809145	4608031	G	A	downstream_gene_variant	Gpal_D383_g02879	KAF7639023.1Serpentine receptor class gamma	7	0	0.207171	0.148855	0.103448	0.123188	0.0225225	0.0178571	0.016129	0	0.654791	0.00919578	-0.00353872
G_pallida_D383_scaffold_002_size_6809145	6616798	A	T	synonymous_variant	Gpal_D383_g03105	CAX83696.1Gap-Pol polyprotein	0	0	0.721973	0.736111	0.833333	0.735294	0.583333	0.608333	0.651316	0.659292	0.778248	0.00231901	-0.00403106
G_pallida_D383_scaffold_002_size_6809145	6324352	G	A	upstream_gene_variant	Gpal_D383_g03051	---NA---	0	Y	0.935185	0.953488	0.928571	1	0.773196	0.818182	0.820225	0.897059	0.727549	0.00438694	-0.00379879
G_pallida_D383_scaffold_002_size_6809145	5383544	T	A	missense_variant	Gpal_D383_g02998	AEL16453.1VAP1 protein	0	Y	0.897872	0.842742	0.918919	0.945312	0.730061	0.748201	0.78125	0.84375	0.743404	0.00364179	-0.00388766
G_pallida_D383_scaffold_002_size_6809145	4917573	T	C	missense_variant	Gpal_D383_g02941	XP_029166141.1E3 ubiquitin-protein ligase LRSAM1-like isoform X2	0	0	0.945205	0.864865	0.962963	0.961832	0.837209	0.753425	0.821429	0.828571	0.683294	0.00701608	-0.00362125
G_pallida_D383_scaffold_002_size_6809145	6374523	A	T	downstream_gene_variant	Gpal_D383_g03063	---NA---	0	0	0.825083	0.801802	0.716	0.714286	0.931452	0.920578	0.847973	0.826816	0.689425	0.00659965	0.00381285
G_pallida_D383_scaffold_002_size_6809145	6473664	T	G	upstream_gene_variant	Gpal_D383_g03076	---NA---	0	Y	0.597403	0.647059	0.684211	0.69697	0.459459	0.48	0.596774	0.633663	0.683368	0.00701096	-0.00413288
G_pallida_D383_scaffold_002_size_6809145	6602002	T	G	missense_variant	Gpal_D383_g03100	CAD2208424.1unnamed protein product	1	0	0.764706	0.831858	0.723183	0.749288	0.913043	0.976879	0.856574	0.773684	0.631353	0.0113129	0.00401211
G_pallida_D383_scaffold_002_size_6809145	4520366	G	C	3_prime_UTR_variant	Gpal_D383_g02859	KAF7627337.1hypothetical protein Mgra_00009378	0	Y	0.925	0.904255	0.83	0.882353	0.801802	0.709677	0.796791	0.787736	0.689669	0.00658344	-0.00336029
G_pallida_D383_scaffold_002_size_6809145	4256195	A	G	3_prime_UTR_variant	Gpal_D383_g02797	---NA---	0	Y	0.925	0.904255	0.83	0.882353	0.801802	0.709677	0.796791	0.787736	0.689669	0.00658344	-0.00336029
G_pallida_D383_scaffold_002_size_6809145	6449302	T	C	downstream_gene_variant	Gpal_D383_g03071	---NA---	0	Y	0.780392	0.858407	0.841176	0.854749	0.642553	0.734177	0.740541	0.777778	0.662205	0.00858877	-0.00342406
G_pallida_D383_scaffold_002_size_6809145	4469473	T	C	upstream_gene_variant	Gpal_D383_g02848	---NA---	0	0	0.937063	1	1	0.984127	0.830986	0.74	0.971014	0.946429	0.663863	0.00845695	-0.00432445
G_pallida_D383_scaffold_002_size_6809145	6613135	C	T	upstream_gene_variant	Gpal_D383_g03102	---NA---	0	0	0.760252	0.794702	0.861111	0.815385	0.727273	0.675159	0.700855	0.705329	0.607836	0.0137615	-0.00289336
G_pallida_D383_scaffold_002_size_6809145	4775014	G	A	upstream_gene_variant	Gpal_D383_g02912	---NA---	0	0	0.928	0.910314	1	1	0.798319	0.75	0.944444	0.925926	0.648286	0.00975265	-0.00411955
G_pallida_D383_scaffold_002_size_6809145	5055635	G	A	missense_variant	Gpal_D383_g02968	KAF7639023.1Serpentine receptor class gamma	3	0	0.937888	0.929032	0.990566	1	0.8	0.759615	0.92381	0.954545	0.66934	0.00803167	-0.00404451
G_pallida_D383_scaffold_002_size_6809145	4591151	A	G	upstream_gene_variant	Gpal_D383_g02876	---NA---	0	0	0.87931	0.888312	0.909449	0.877551	1	0.996466	1	0.974874	0.81215	0.00139184	0.00288078
G_pallida_D383_scaffold_002_size_6809145	6387393	A	C	upstream_gene_variant	Gpal_D383_g03064	---NA---	0	Y	0.880795	0.940741	0.955696	0.981481	0.785714	0.829787	0.874251	0.857692	0.720225	0.00476428	-0.00320413
G_pallida_D383_scaffold_002_size_6809145	4983697	A	C	upstream_gene_variant	Gpal_D383_g02952	KAF7632700.17TM_GPCR_Srx domain-containing protein	7	0	0.672131	0.710638	0.766667	0.755981	0.587156	0.608696	0.643777	0.654709	0.726518	0.00443875	-0.00314364
G_pallida_D383_scaffold_002_size_6809145	6605477	T	C	upstream_gene_variant	Gpal_D383_g03100	CAD2208424.1unnamed protein product	1	0	0.793956	0.801105	0.717647	0.720779	0.933594	0.973262	0.764368	0.772487	0.604018	0.0141917	0.00422466
G_pallida_D383_scaffold_002_size_6809145	6617445	T	G	missense_variant	Gpal_D383_g03105	CAX83696.1Gap-Pol polyprotein	0	0	0.909091	0.902985	0.972973	0.957627	0.80198	0.797619	0.848101	0.885057	0.788013	0.00201843	-0.00325366
G_pallida_D383_scaffold_002_size_6809145	6157556	C	A	intergenic_region	Gpal_D383_g03039-Gpal_D383_g03040				0.807339	0.812121	0.798658	0.843243	0.9	0.926316	0.956044	0.8867	0.604055	0.0141875	0.00266276
G_pallida_D383_scaffold_002_size_6809145	6471349	T	C	missense_variant	Gpal_D383_g03076	---NA---	0	Y	0.804348	0.821168	0.760479	0.754808	0.946602	0.853933	0.854749	0.883117	0.641866	0.010325	0.00293488
G_pallida_D383_scaffold_002_size_6809145	6601904	G	A	synonymous_variant	Gpal_D383_g03100	CAD2208424.1unnamed protein product	1	0	0.779553	0.829897	0.764901	0.795455	0.921569	0.981366	0.87234	0.783537	0.631044	0.011343	0.00354081
G_pallida_D383_scaffold_002_size_6809145	6581422	C	G	missense_variant	Gpal_D383_g03095	---NA---	0	Y	0.776596	0.797753	0.8	0.777027	0.872093	0.944444	0.823077	0.891304	0.812487	0.0013842	0.00308057
G_pallida_D383_scaffold_002_size_6809145	6529136	C	A	upstream_gene_variant	Gpal_D383_g03086	---NA---	0	Y	0.886667	0.944444	0.95679	0.988095	0.8	0.835052	0.909091	0.867424	0.690301	0.00654156	-0.00301348
G_pallida_D383_scaffold_002_size_6809145	4479910	A	T	3_prime_UTR_variant	Gpal_D383_g02851	AHW98762.1beta-1,4-endoglucanase precursor	1	0	0.836364	0.907514	0.875	0.894737	0.753623	0.755725	0.882353	0.784314	0.684476	0.00693439	-0.0029849
G_pallida_D383_scaffold_002_size_6809145	5813116	T	C	intergenic_region	Gpal_D383_g03020-Gpal_D383_g03021				0.879433	0.896947	0.950382	0.945161	0.802575	0.821839	0.84104	0.873315	0.691912	0.00643574	-0.00254771
G_pallida_D383_scaffold_002_size_6809145	6605801	T	G	upstream_gene_variant	Gpal_D383_g03100	CAD2208424.1unnamed protein product	1	0	0.778364	0.811224	0.746154	0.817337	0.92735	0.975369	0.780488	0.797814	0.60276	0.0143354	0.00356121
G_pallida_D383_scaffold_002_size_6809145	4405044	G	T	upstream_gene_variant	Gpal_D383_g02834	---NA---	0	0	0.917526	0.93617	0.860465	0.880952	0.82	0.769231	0.861111	0.824561	0.724737	0.00452923	-0.00261597
G_pallida_D383_scaffold_002_size_6809145	6478141	A	G	downstream_gene_variant	Gpal_D383_g03077	---NA---	0	Y	0.971193	0.898438	0.944056	0.989011	0.822086	0.823899	0.92562	0.916667	0.681823	0.00711863	-0.00290304
G_pallida_D383_scaffold_002_size_6809145	6398366	A	C	intergenic_region	Gpal_D383_g03064-Gpal_D383_g03065				0.85	0.801075	0.81982	0.883212	0.916667	0.929204	0.906977	0.896	0.66847	0.0080982	0.00218311
G_pallida_D383_scaffold_002_size_6809145	6263083	C	A	downstream_gene_variant	Gpal_D383_g03043	---NA---	0	0	0.884615	0.903333	0.865801	0.847328	0.773504	0.821429	0.795367	0.818182	0.630884	0.0113585	-0.00203398
G_pallida_D383_scaffold_002_size_6809145	6732620	C	T	synonymous_variant	Gpal_D383_g03119	---NA---	0	Y	0.623377	0.647059	0.684211	0.69697	0.540541	0.56	0.629032	0.653465	0.603379	0.0142645	-0.00246506
G_pallida_D383_scaffold_002_size_6809145	6655288	T	C	upstream_gene_variant	Gpal_D383_g03108	CAD2201248.1unnamed protein product	0	0	0.732794	0.76652	0.789474	0.744681	0.687179	0.695122	0.716895	0.679856	0.672561	0.00778866	-0.0018309
G_pallida_D383_scaffold_002_size_6809145	6659440	A	G	downstream_gene_variant	Gpal_D383_g03109	---NA---	0	0	0.635945	0.693396	0.651786	0.654412	0.747191	0.771242	0.650206	0.720307	0.694579	0.00626316	0.00240368
G_pallida_D383_scaffold_002_size_6809145	6148208	C	G	intergenic_region	Gpal_D383_g03039-Gpal_D383_g03040				0.773994	0.790698	0.751152	0.752542	0.696	0.720183	0.710611	0.688347	0.613859	0.0131019	-0.0016785
G_pallida_D383_scaffold_002_size_6809145	6602396	G	A	synonymous_variant	Gpal_D383_g03100	CAD2208424.1unnamed protein product	1	0	0.863636	0.840782	0.82699	0.849162	0.920792	0.974194	0.843972	0.884328	0.700869	0.00586893	0.00236008
G_pallida_D383_scaffold_002_size_6809145	6427355	G	T	upstream_gene_variant	Gpal_D383_g03067	---NA---	0	Y	0.779468	0.83612	0.820961	0.823322	0.888393	0.877358	0.857605	0.855738	0.753388	0.0032204	0.00171278
G_pallida_D383_scaffold_002_size_6809145	6599143	C	A	upstream_gene_variant	Gpal_D383_g03098	---NA---	0	0	0.847059	0.868852	0.881356	0.878788	0.8	0.775	0.851852	0.853448	0.726291	0.00445022	-0.00182983
G_pallida_D383_scaffold_002_size_6809145	6438556	T	C	synonymous_variant	Gpal_D383_g03070	---NA---	0	Y	0.77561	0.830189	0.795918	0.794872	0.883117	0.878049	0.787356	0.825688	0.609723	0.0135523	0.00184014

## Sheet: S012
CHROM	POS	REF	ALT	EFFECT	GENE_ID	ANNOTATION	TM	SP	FREQ_ALL_D_SM1	FREQ_ALL_D_SM2	FREQ_ALL_D_N1	FREQ_ALL_D_N2	FREQ_ALL_Vv_SM1	FREQ_ALL_Vv_SM2	FREQ_ALL_Vv_N2	FREQ_ALL_Vv_N3	R_SQUARED	P_VALUE	SLOPE
G_pallida_D383_scaffold_012_size_3516075	1976767	A	T	upstream_gene_variant	Gpal_D383_g10762	KAF7625989.1SAM_MT_ERG6_SMT domain-containing protein,CDJ90475.1Methyltransferase type 11 domain containing protein	0	0	0.413462	0.497925	0.2375	0.292079	1	1	0.978947	0.968421	0.798315	0.00173148	0.0172365
G_pallida_D383_scaffold_012_size_3516075	1864747	T	A	3_prime_UTR_variant	Gpal_D383_g10745	---NA---	0	0	0.462185	0.552469	0.524444	0.628866	0.993939	0.994652	0.962264	0.966851	0.845288	0.000768181	0.0122401
G_pallida_D383_scaffold_012_size_3516075	2126742	T	C	intron_variant	Gpal_D383_g10789	---NA---	0	Y	0.482213	0.531773	0.238318	0.264286	1	0.995327	0.982143	0.942748	0.761114	0.00291832	0.0165255
G_pallida_D383_scaffold_012_size_3516075	1866542	A	G	synonymous_variant	Gpal_D383_g10746	KAF7623501.1CRC domain-containing protein,---NA---	0	0	0.628571	0.468254	0.653266	0.696581	0	0.0124224	0.0606061	0.0546875	0.830994	0.00100659	-0.0161736
G_pallida_D383_scaffold_012_size_3516075	1868977	A	T	5_prime_UTR_variant	Gpal_D383_g10746	KAF7623501.1CRC domain-containing protein,---NA---	0	0	0.392857	0.56701	0.517413	0.579832	1	0.986667	0.985366	0.971631	0.811485	0.00140702	0.0130383
G_pallida_D383_scaffold_012_size_3516075	1869012	C	G	5_prime_UTR_variant	Gpal_D383_g10746	KAF7623501.1CRC domain-containing protein,---NA---	0	0	0.398577	0.565868	0.537815	0.578571	1	0.988571	0.983122	0.975155	0.813688	0.00135716	0.0128991
G_pallida_D383_scaffold_012_size_3516075	1869172	C	T	3_prime_UTR_variant	Gpal_D383_g10747	---NA---	0	0	0.418972	0.547855	0.507614	0.582278	1	0.993333	0.991228	0.948905	0.83075	0.00101104	0.0130195
G_pallida_D383_scaffold_012_size_3516075	1869366	G	T	3_prime_UTR_variant	Gpal_D383_g10747	---NA---	0	0	0.367003	0.546763	0.431034	0.527778	1	0.968553	0.979079	0.961089	0.813933	0.00135169	0.0140418
G_pallida_D383_scaffold_012_size_3516075	1869465	G	T	3_prime_UTR_variant	Gpal_D383_g10747	---NA---	0	0	0.39759	0.545918	0.518519	0.606218	1	0.981928	0.990148	0.933071	0.812785	0.00137746	0.0127698
G_pallida_D383_scaffold_012_size_3516075	1869567	C	T	3_prime_UTR_variant	Gpal_D383_g10747	---NA---	0	0	0.5	0.561856	0.489011	0.595238	0.987342	0.973333	0.985185	0.962162	0.823365	0.00115236	0.0120795
G_pallida_D383_scaffold_012_size_3516075	1869667	G	T	3_prime_UTR_variant	Gpal_D383_g10747	---NA---	0	0	0.448669	0.559671	0.571429	0.66055	1	0.981013	0.994737	0.960133	0.794682	0.00182926	0.0117035
G_pallida_D383_scaffold_012_size_3516075	1870065	C	T	3_prime_UTR_variant	Gpal_D383_g10747	---NA---	0	0	0.474453	0.509091	0.556818	0.666667	1	0.977528	0.991071	0.967742	0.796347	0.00178398	0.0119033
G_pallida_D383_scaffold_012_size_3516075	1870168	A	T	3_prime_UTR_variant	Gpal_D383_g10747	---NA---	0	0	0.443396	0.521505	0.54491	0.654639	1	0.971831	0.994565	0.953488	0.79309	0.00187325	0.012091
G_pallida_D383_scaffold_012_size_3516075	1870524	C	T	5_prime_UTR_variant	Gpal_D383_g10746	KAF7623501.1CRC domain-containing protein,---NA---	0	0	0.333333	0.47	0.544118	0.642276	1	0.992806	0.985366	0.984	0.766531	0.00271855	0.0136586
G_pallida_D383_scaffold_012_size_3516075	1872011	G	A	upstream_gene_variant	Gpal_D383_g10746	KAF7623501.1CRC domain-containing protein,---NA---	0	0	0.865	0.71875	0.702857	0.671533	0.114286	0.333333	0.0980392	0.213115	0.666228	0.00827148	-0.0143234
G_pallida_D383_scaffold_012_size_3516075	1872063	C	T	upstream_gene_variant	Gpal_D383_g10746	KAF7623501.1CRC domain-containing protein,---NA---	0	0	0.761261	0.735099	0.666667	0.57971	0.02	0.147059	0.025974	0.1	0.766462	0.00272104	-0.0164676
G_pallida_D383_scaffold_012_size_3516075	1872082	C	T	upstream_gene_variant	Gpal_D383_g10746	KAF7623501.1CRC domain-containing protein,---NA---	0	0	0.783784	0.786207	0.678571	0.625954	0.0222222	0.151515	0.0298507	0.0892857	0.766325	0.00272599	-0.0173079
G_pallida_D383_scaffold_012_size_3516075	1872086	C	T	upstream_gene_variant	Gpal_D383_g10746	KAF7623501.1CRC domain-containing protein,---NA---	0	0	0.783784	0.786207	0.678571	0.618321	0.0222222	0.151515	0.0298507	0.0803571	0.762948	0.00284961	-0.0172972
G_pallida_D383_scaffold_012_size_3516075	1872196	A	C	upstream_gene_variant	Gpal_D383_g10746	KAF7623501.1CRC domain-containing protein,---NA---	0	0	0.707921	0.757225	0.698324	0.585526	0.06	0.128205	0.0892857	0.137255	0.817182	0.00128056	-0.0160156
G_pallida_D383_scaffold_012_size_3516075	1873793	A	G	upstream_gene_variant	Gpal_D383_g10746	KAF7623501.1CRC domain-containing protein,---NA---	0	0	0.62931	0.623762	0.693122	0.738636	0	0	0.163366	0.0371517	0.897794	0.000217393	-0.0177833
G_pallida_D383_scaffold_012_size_3516075	1874018	A	T	upstream_gene_variant	Gpal_D383_g10746	KAF7623501.1CRC domain-containing protein,---NA---	0	0	0.871658	0.82659	0.969543	0.972441	0.03125	0.125	0.875	0.874286	0.669817	0.00799537	-0.0179114
G_pallida_D383_scaffold_012_size_3516075	1874117	A	G	upstream_gene_variant	Gpal_D383_g10747	---NA---	0	0	0.659751	0.483721	0.72619	0.728111	0	0.0138889	0.170103	0.0614035	0.86759	0.000477728	-0.0169792
G_pallida_D383_scaffold_012_size_3516075	1875019	G	A	upstream_gene_variant	Gpal_D383_g10747	---NA---	0	0	0.526104	0.599278	0.445946	0.608295	1	0.988764	0.961905	0.9375	0.844082	0.000786617	0.0120226
G_pallida_D383_scaffold_012_size_3516075	1875175	T	A	upstream_gene_variant	Gpal_D383_g10747	---NA---	0	0	0.348123	0.360406	0.5	0.608511	1	0.980769	1	0.969799	0.768478	0.00264912	0.0146352
G_pallida_D383_scaffold_012_size_3516075	1875188	T	A	upstream_gene_variant	Gpal_D383_g10747	---NA---	0	0	0.896429	0.948718	0.933962	0.961702	0.644444	0.744681	0.911458	0.911263	0.648257	0.00975519	-0.00520603
G_pallida_D383_scaffold_012_size_3516075	1877556	C	G	missense_variant	Gpal_D383_g10748	XP_020302389.1carrier protein	2	0	0.5	0.546053	0.555556	0.701754	1	1	0.995495	0.962963	0.803489	0.00159851	0.0114983
G_pallida_D383_scaffold_012_size_3516075	1878593	G	A	upstream_gene_variant	Gpal_D383_g10747	---NA---	0	0	0.429688	0.555556	0.40107	0.480952	1	1	0.979899	0.957265	0.840145	0.000848939	0.0143611
G_pallida_D383_scaffold_012_size_3516075	1878664	C	A	upstream_gene_variant	Gpal_D383_g10747	---NA---	0	0	0.45977	0.565789	0.408377	0.495868	1	1	0.984791	0.971119	0.832541	0.000978636	0.013995
G_pallida_D383_scaffold_012_size_3516075	1878737	S	G	upstream_gene_variant	Gpal_D383_g10747	---NA---	0	0	0.441509	0.530075	0.497585	0.618026	1	1	0.991379	0.959459	0.829762	0.00102922	0.0129394
G_pallida_D383_scaffold_012_size_3516075	1879224	G	A	upstream_gene_variant	Gpal_D383_g10749	CAD2198224.1unnamed protein product	0	0	0.413934	0.547703	0.586022	0.641892	1	0.995495	0.995575	0.953846	0.795237	0.00181409	0.0121841
G_pallida_D383_scaffold_012_size_3516075	1880509	A	C	upstream_gene_variant	Gpal_D383_g10750	---NA---	0	0	0.42515	0.5	0.573529	0.694805	1	0.992754	0.978261	0.97561	0.777636	0.00233881	0.0122079
G_pallida_D383_scaffold_012_size_3516075	1880705	C	A	upstream_gene_variant	Gpal_D383_g10750	---NA---	0	0	0.392523	0.432432	0.452941	0.565476	1	0.988166	0.833333	0.708333	0.914286	0.000127501	0.0131463
G_pallida_D383_scaffold_012_size_3516075	1881398	C	T	upstream_gene_variant	Gpal_D383_g10750	---NA---	0	0	0.429603	0.555195	0.585903	0.580913	1	1	0.995169	0.969811	0.817116	0.00128199	0.012514
G_pallida_D383_scaffold_012_size_3516075	1882899	C	T	downstream_gene_variant	Gpal_D383_g10748	XP_020302389.1carrier protein	2	0	0.821138	0.738197	0.521277	0.436	0.125786	0.0451977	0	0.0613027	0.656567	0.00904776	-0.015238
G_pallida_D383_scaffold_012_size_3516075	1882922	C	T	downstream_gene_variant	Gpal_D383_g10748	XP_020302389.1carrier protein	2	0	0.198276	0.262931	0.5	0.567669	0.884146	0.93956	1	0.950704	0.646901	0.00987417	0.0148996
G_pallida_D383_scaffold_012_size_3516075	1884295	A	G	downstream_gene_variant	Gpal_D383_g10749	CAD2198224.1unnamed protein product	0	0	0.980609	0.92228	0.986301	0.995575	0.586207	0.567416	0.976415	0.985866	0.612861	0.0132096	-0.00835868
G_pallida_D383_scaffold_012_size_3516075	1884346	T	C	downstream_gene_variant	Gpal_D383_g10749	CAD2198224.1unnamed protein product	0	0	0.407216	0.509091	0.58	0.664921	1	1	0.960784	0.924242	0.815152	0.00132469	0.0122559
G_pallida_D383_scaffold_012_size_3516075	1885618	A	T	downstream_gene_variant	Gpal_D383_g10749	CAD2198224.1unnamed protein product	0	0	0.371287	0.472574	0.463576	0.675127	1	0.993421	0.959184	0.859375	0.805413	0.00155092	0.0131789
G_pallida_D383_scaffold_012_size_3516075	1887444	G	T	upstream_gene_variant	Gpal_D383_g10751	XP_024505507.1C2 domain and Synaptotagmin domain-containing protein,---NA---,XP_028570815.1histone-lysine N-methyltransferase EHMT1 isoform X3	0	0	0.435897	0.498258	0.581633	0.699153	0.989529	0.977654	1	0.95	0.749839	0.00336608	0.0117151
G_pallida_D383_scaffold_012_size_3516075	1891481	C	T	upstream_gene_variant	Gpal_D383_g10751	XP_024505507.1C2 domain and Synaptotagmin domain-containing protein,---NA---,XP_028570815.1histone-lysine N-methyltransferase EHMT1 isoform X3	0	0	0.502024	0.601695	0.559585	0.672269	1	1	1	0.972973	0.813868	0.00135313	0.0113175
G_pallida_D383_scaffold_012_size_3516075	1894072	T	G	3_prime_UTR_variant	Gpal_D383_g10751	XP_024505507.1C2 domain and Synaptotagmin domain-containing protein,---NA---,XP_028570815.1histone-lysine N-methyltransferase EHMT1 isoform X3	0	0	0.46	0.578788	0.573394	0.720635	1	1	0.995556	0.97561	0.774008	0.00245856	0.0113812
G_pallida_D383_scaffold_012_size_3516075	1894887	C	T	5_prime_UTR_variant	Gpal_D383_g10751	XP_024505507.1C2 domain and Synaptotagmin domain-containing protein,---NA---,XP_028570815.1histone-lysine N-methyltransferase EHMT1 isoform X3	0	0	0.82199	0.845455	0.88172	0.919708	0.25641	0.444444	0.632353	0.2125	0.747182	0.0034781	-0.0140284
G_pallida_D383_scaffold_012_size_3516075	1895008	G	A	5_prime_UTR_variant	Gpal_D383_g10751	XP_024505507.1C2 domain and Synaptotagmin domain-containing protein,---NA---,XP_028570815.1histone-lysine N-methyltransferase EHMT1 isoform X3	0	0	0.953079	0.965318	0.918919	0.967033	0.666667	0.795918	0.858696	0.827273	0.819363	0.00123429	-0.00530022
G_pallida_D383_scaffold_012_size_3516075	1896287	T	C	5_prime_UTR_variant	Gpal_D383_g10751	XP_024505507.1C2 domain and Synaptotagmin domain-containing protein,---NA---,XP_028570815.1histone-lysine N-methyltransferase EHMT1 isoform X3	0	0	0.420168	0.496183	0.510989	0.652174	0.994186	1	0.95098	0.929204	0.840673	0.000840397	0.0127577
G_pallida_D383_scaffold_012_size_3516075	1896451	A	G	5_prime_UTR_variant	Gpal_D383_g10751	XP_024505507.1C2 domain and Synaptotagmin domain-containing protein,---NA---,XP_028570815.1histone-lysine N-methyltransferase EHMT1 isoform X3	0	0	0.325893	0.437247	0.535032	0.569507	1	0.981132	0.9375	0.478261	0.606069	0.0139594	0.0121537
G_pallida_D383_scaffold_012_size_3516075	1898877	C	G	3_prime_UTR_variant	Gpal_D383_g10751	XP_024505507.1C2 domain and Synaptotagmin domain-containing protein,---NA---,XP_028570815.1histone-lysine N-methyltransferase EHMT1 isoform X3	0	0	0.371179	0.491379	0.502825	0.610656	1	0.994475	0.896552	0.916667	0.876905	0.00038257	0.0133144
G_pallida_D383_scaffold_012_size_3516075	1904622	T	C	3_prime_UTR_variant	Gpal_D383_g10752	---NA---	0	0	0.422642	0.52381	0.555	0.609756	1	0.987952	0.976415	0.932773	0.832899	0.000972244	0.0124948
G_pallida_D383_scaffold_012_size_3516075	2070442	C	T	missense_variant	Gpal_D383_g10780	---NA---	0	Y	0.312821	0.344828	0.574194	0.631336	0.968085	0.946809	0.990385	0.972112	0.684998	0.00689854	0.0136182
G_pallida_D383_scaffold_012_size_3516075	2069040	T	C	missense_variant	Gpal_D383_g10780	---NA---	0	Y	0.453704	0.42268	0.468354	0.666667	1	1	1	0.956044	0.787612	0.00203022	0.0134697
G_pallida_D383_scaffold_012_size_3516075	2070806	G	T	missense_variant	Gpal_D383_g10780	---NA---	0	Y	0.899522	0.965909	0.976471	0.994681	0.40625	0.652174	0.876596	0.911111	0.646156	0.00994007	-0.0093904
G_pallida_D383_scaffold_012_size_3516075	2070883	T	C	missense_variant	Gpal_D383_g10780	---NA---	0	Y	0.488722	0.534965	0.526316	0.693487	1	1	0.986486	0.958647	0.811453	0.00140775	0.0118788
G_pallida_D383_scaffold_012_size_3516075	2069409	T	C	missense_variant	Gpal_D383_g10780	---NA---	0	Y	0.521739	0.688995	0.470588	0.540541	1	1	1	0.970297	0.784022	0.00213782	0.0120304
G_pallida_D383_scaffold_012_size_3516075	1912542	G	A	5_prime_UTR_variant	Gpal_D383_g10755	KOO21860.1aspartyl proteinase	0	0	0.514451	0.593301	0.484076	0.674757	1	0.981013	1	0.957672	0.792108	0.00190076	0.0115294
G_pallida_D383_scaffold_012_size_3516075	1914105	G	A	intron_variant	Gpal_D383_g10755	KOO21860.1aspartyl proteinase	0	0	0.413934	0.543779	0.641026	0.628959	1	0.98773	0.995726	0.968641	0.769106	0.00262697	0.0118768
G_pallida_D383_scaffold_012_size_3516075	1914267	T	G	intron_variant	Gpal_D383_g10755	KOO21860.1aspartyl proteinase	0	0	0.351955	0.49375	0.565217	0.622517	0.991803	0.983471	0.980645	0.963415	0.776434	0.00237803	0.0130579
G_pallida_D383_scaffold_012_size_3516075	1915828	C	T	5_prime_UTR_variant	Gpal_D383_g10755	KOO21860.1aspartyl proteinase	0	0	0.454148	0.544776	0.538043	0.663866	1	0.986928	0.973451	0.979424	0.812969	0.0013733	0.0120852
G_pallida_D383_scaffold_012_size_3516075	1915937	T	C	5_prime_UTR_premature_start_codon_gain_variant	Gpal_D383_g10755	KOO21860.1aspartyl proteinase	0	0	0.428571	0.573477	0.5671	0.664286	1	0.973404	0.992157	0.960854	0.779435	0.00228093	0.0116804
G_pallida_D383_scaffold_012_size_3516075	1999884	G	A	upstream_gene_variant	Gpal_D383_g10770	---NA---	0	Y	0.394872	0.458678	0.512821	0.668033	1	0.987879	0.969072	0.984848	0.786925	0.00205051	0.0132671
G_pallida_D383_scaffold_012_size_3516075	1918901	G	A	downstream_gene_variant	Gpal_D383_g10755	KOO21860.1aspartyl proteinase	0	0	0.466667	0.586592	0.365385	0.566176	1	0.992593	0.986842	0.918919	0.809633	0.0014499	0.0133815
G_pallida_D383_scaffold_012_size_3516075	1918910	A	G	downstream_gene_variant	Gpal_D383_g10755	KOO21860.1aspartyl proteinase	0	0	0.460526	0.592593	0.373913	0.592857	1	0.992958	0.988764	0.929412	0.800878	0.00166471	0.013211
G_pallida_D383_scaffold_012_size_3516075	1919015	T	A	downstream_gene_variant	Gpal_D383_g10755	KOO21860.1aspartyl proteinase	0	0	0.459574	0.626316	0.54321	0.634146	1	0.992	1	0.994681	0.792181	0.00189871	0.0118173
G_pallida_D383_scaffold_012_size_3516075	1919256	T	A	downstream_gene_variant	Gpal_D383_g10755	KOO21860.1aspartyl proteinase	0	0	0.44	0.540541	0.637209	0.706107	1	0.973684	1	0.982206	0.729653	0.00428248	0.0111648
G_pallida_D383_scaffold_012_size_3516075	1919273	C	A	downstream_gene_variant	Gpal_D383_g10755	KOO21860.1aspartyl proteinase	0	0	0.422794	0.510288	0.611872	0.720472	0.988889	0.963415	1	0.978417	0.703716	0.00569637	0.0113378
G_pallida_D383_scaffold_012_size_3516075	1985576	C	G	synonymous_variant	Gpal_D383_g10766	---NA---	0	Y	0.421053	0.533333	0.527473	0.618852	1	1	0.97191	0.964286	0.83555	0.000925814	0.0128359
G_pallida_D383_scaffold_012_size_3516075	1920615	A	C	downstream_gene_variant	Gpal_D383_g10755	KOO21860.1aspartyl proteinase	0	0	0.460526	0.561086	0.601942	0.658333	1	0.994318	0.97619	0.968531	0.816856	0.00128759	0.011554
G_pallida_D383_scaffold_012_size_3516075	1920726	G	A	downstream_gene_variant	Gpal_D383_g10755	KOO21860.1aspartyl proteinase	0	0	0.383178	0.546218	0.637255	0.58209	0.95082	0.960526	0.996078	1	0.704083	0.00567433	0.0117243
G_pallida_D383_scaffold_012_size_3516075	1920936	A	G	downstream_gene_variant	Gpal_D383_g10755	KOO21860.1aspartyl proteinase	0	0	0.528986	0.713636	0.671141	0.737624	1	1	0.990991	0.977528	0.765144	0.00276877	0.00918511
G_pallida_D383_scaffold_012_size_3516075	1921351	A	G	downstream_gene_variant	Gpal_D383_g10755	KOO21860.1aspartyl proteinase	0	0	0.487685	0.590038	0.519608	0.675439	1	0.987342	1	0.969163	0.796919	0.00176863	0.0116076
G_pallida_D383_scaffold_012_size_3516075	1921404	A	G	downstream_gene_variant	Gpal_D383_g10755	KOO21860.1aspartyl proteinase	0	0	0.423077	0.557491	0.567442	0.642276	1	1	0.99537	0.984127	0.798084	0.0017376	0.0123553
G_pallida_D383_scaffold_012_size_3516075	1921660	G	C	downstream_gene_variant	Gpal_D383_g10755	KOO21860.1aspartyl proteinase	0	0	0.400826	0.518797	0.571429	0.640909	1	0.993377	0.978261	0.958333	0.803786	0.00159111	0.0125457
G_pallida_D383_scaffold_012_size_3516075	1921750	G	C	downstream_gene_variant	Gpal_D383_g10755	KOO21860.1aspartyl proteinase	0	0	0.394191	0.548148	0.575	0.674699	1	0.994012	0.969432	0.97479	0.784394	0.00212649	0.0122233
G_pallida_D383_scaffold_012_size_3516075	2130681	G	A	intron_variant	Gpal_D383_g10789	---NA---	0	Y	0.53125	0.568182	0.554404	0.658986	1	0.984043	0.979695	0.962687	0.836685	0.000906409	0.0111923
G_pallida_D383_scaffold_012_size_3516075	1923214	A	G	downstream_gene_variant	Gpal_D383_g10755	KOO21860.1aspartyl proteinase	0	0	0.360784	0.395604	0.46473	0.579545	0.0676329	0.0280899	0.0254237	0.0263158	0.707881	0.00545021	-0.0109844
G_pallida_D383_scaffold_012_size_3516075	1988324	G	A	synonymous_variant	Gpal_D383_g10767	AVA09730.1putative effector protein	0	Y	0.775362	0.676768	0.85	0.708772	0.962406	0.965174	0.995122	0.970696	0.602399	0.0143769	0.0057536
G_pallida_D383_scaffold_012_size_3516075	2127749	C	T	intron_variant	Gpal_D383_g10789	---NA---	0	Y	0.743961	0.714286	0.831169	0.720812	0.947977	0.965517	1	0.99435	0.632847	0.0111687	0.00575249
G_pallida_D383_scaffold_012_size_3516075	2124399	T	C	intron_variant	Gpal_D383_g10789	---NA---	0	Y	0.816667	0.689815	0.763636	0.742268	0.966667	0.95	1	0.973262	0.648332	0.00974864	0.00566485
G_pallida_D383_scaffold_012_size_3516075	2132809	C	T	intron_variant	Gpal_D383_g10789	---NA---	0	Y	0.819209	0.707965	0.770588	0.74359	0.968944	0.952663	0.969697	0.945455	0.727879	0.00437041	0.00535358
G_pallida_D383_scaffold_012_size_3516075	1936942	T	C	3_prime_UTR_variant	Gpal_D383_g10758	CAD2177160.1unnamed protein product,CAD2175353.1unnamed protein product,XP_024506331.1Nuclear pore complex protein Nup107	0	0	0.815603	0.695652	0.809524	0.72549	0.952153	0.952607	0.991837	0.981073	0.602763	0.0143352	0.00530982
G_pallida_D383_scaffold_012_size_3516075	1939737	C	T	missense_variant	Gpal_D383_g10758	CAD2177160.1unnamed protein product,CAD2175353.1unnamed protein product,XP_024506331.1Nuclear pore complex protein Nup107	0	0	0.380488	0.371542	0.372449	0.520492	0.0112994	0.0268456	0.0175439	0.047619	0.772347	0.00251479	-0.0104706
G_pallida_D383_scaffold_012_size_3516075	1939743	T	C	missense_variant	Gpal_D383_g10758	CAD2177160.1unnamed protein product,CAD2175353.1unnamed protein product,XP_024506331.1Nuclear pore complex protein Nup107	0	0	0.407216	0.393013	0.358696	0.522124	0.0123457	0.0342466	0.017316	0.0441176	0.770092	0.00259248	-0.0106434
G_pallida_D383_scaffold_012_size_3516075	1940260	G	C	upstream_gene_variant	Gpal_D383_g10758	CAD2177160.1unnamed protein product,CAD2175353.1unnamed protein product,XP_024506331.1Nuclear pore complex protein Nup107	0	0	0.32	0.323232	0.410959	0.604167	0.0147059	0.0609756	0.0451128	0.0347222	0.646686	0.00989319	-0.0100939
G_pallida_D383_scaffold_012_size_3516075	1940290	T	G	upstream_gene_variant	Gpal_D383_g10758	CAD2177160.1unnamed protein product,CAD2175353.1unnamed protein product,XP_024506331.1Nuclear pore complex protein Nup107	0	0	0.28	0.294574	0.391304	0.503937	0.0588235	0.0530973	0.015625	0.0220994	0.621259	0.0123225	-0.0085852
G_pallida_D383_scaffold_012_size_3516075	1941574	G	A	upstream_gene_variant	Gpal_D383_g10758	CAD2177160.1unnamed protein product,CAD2175353.1unnamed protein product,XP_024506331.1Nuclear pore complex protein Nup107	0	0	0.293436	0.255396	0.256158	0.428571	0.0497238	0.0705128	0.0396476	0.0110701	0.618453	0.0126141	-0.00690401
G_pallida_D383_scaffold_012_size_3516075	1948202	T	A	upstream_gene_variant	Gpal_D383_g10758	CAD2177160.1unnamed protein product,CAD2175353.1unnamed protein product,XP_024506331.1Nuclear pore complex protein Nup107	0	0	0.281853	0.33913	0.204301	0.387665	0.0478723	0.0206897	0.00595238	0.0102041	0.653132	0.00933563	-0.00738566
G_pallida_D383_scaffold_012_size_3516075	1948287	G	A	5_prime_UTR_variant	Gpal_D383_g10759	XP_013290492.1SET domain protein	0	0	0.29108	0.383886	0.220859	0.370166	0.0205479	0.0344828	0.00757576	0.021978	0.693116	0.00635741	-0.00783783
G_pallida_D383_scaffold_012_size_3516075	1949218	G	A	5_prime_UTR_premature_start_codon_gain_variant	Gpal_D383_g10759	XP_013290492.1SET domain protein	0	0	0.310811	0.344948	0.22439	0.356164	0.03125	0.0555556	0.00434783	0.0179856	0.680661	0.0072004	-0.00734052
G_pallida_D383_scaffold_012_size_3516075	1952082	T	A	upstream_gene_variant	Gpal_D383_g10758	CAD2177160.1unnamed protein product,CAD2175353.1unnamed protein product,XP_024506331.1Nuclear pore complex protein Nup107	0	0	0.345972	0.551724	0.428571	0.524138	0.0446429	0.109756	0.00555556	0.0321285	0.645724	0.00997831	-0.0106623
G_pallida_D383_scaffold_012_size_3516075	1958850	T	A	downstream_gene_variant	Gpal_D383_g10760	XP_024507482.1Hypothetical protein SRAE_2000294000	0	0	0.293173	0.273038	0.304348	0.44856	0.0451977	0.0505618	0.0252525	0.0141844	0.66241	0.00857243	-0.00776344
G_pallida_D383_scaffold_012_size_3516075	1961411	C	T	5_prime_UTR_variant	Gpal_D383_g10760	XP_024507482.1Hypothetical protein SRAE_2000294000	0	0	0.349345	0.317073	0.311688	0.47032	0.0135135	0.0472973	0	0.0406091	0.713356	0.00513808	-0.0089517
G_pallida_D383_scaffold_012_size_3516075	1967938	T	A	intron_variant	Gpal_D383_g10761	XP_024506189.1Putative L-aspartate dehydrogenase	0	0	0.302128	0.311897	0.359504	0.538153	0.0684211	0.0645161	0.0344828	0.0337079	0.612198	0.0132815	-0.00854318
G_pallida_D383_scaffold_012_size_3516075	1968211	A	G	3_prime_UTR_variant	Gpal_D383_g10762	KAF7625989.1SAM_MT_ERG6_SMT domain-containing protein,CDJ90475.1Methyltransferase type 11 domain containing protein	0	0	0.378698	0.435897	0.463687	0.650655	0.0629921	0.12	0.0311111	0.0212014	0.614428	0.0130407	-0.0108631
G_pallida_D383_scaffold_012_size_3516075	1968294	G	T	3_prime_UTR_variant	Gpal_D383_g10762	KAF7625989.1SAM_MT_ERG6_SMT domain-containing protein,CDJ90475.1Methyltransferase type 11 domain containing protein	0	0	0.291391	0.232323	0.273764	0.44523	0.0538117	0.052356	0.0193798	0.0364238	0.607271	0.0138246	-0.00705301
G_pallida_D383_scaffold_012_size_3516075	1970231	G	A	synonymous_variant	Gpal_D383_g10762	KAF7625989.1SAM_MT_ERG6_SMT domain-containing protein,CDJ90475.1Methyltransferase type 11 domain containing protein	0	0	0.348485	0.295918	0.222656	0.380952	0.0676329	0.0274725	0.0116732	0.034188	0.676502	0.0074984	-0.00728522
G_pallida_D383_scaffold_012_size_3516075	1970247	C	G	missense_variant	Gpal_D383_g10762	KAF7625989.1SAM_MT_ERG6_SMT domain-containing protein,CDJ90475.1Methyltransferase type 11 domain containing protein	0	0	0.361842	0.3	0.228	0.365145	0.0659898	0.0163934	0.0126582	0.0321543	0.704808	0.00563108	-0.0074951
G_pallida_D383_scaffold_012_size_3516075	1970249	A	G	synonymous_variant	Gpal_D383_g10762	KAF7625989.1SAM_MT_ERG6_SMT domain-containing protein,CDJ90475.1Methyltransferase type 11 domain containing protein	0	0	0.361842	0.3	0.228	0.365145	0.0659898	0.0163934	0.0126582	0.0321543	0.704808	0.00563108	-0.0074951
G_pallida_D383_scaffold_012_size_3516075	1970490	A	G	splice_region_variant&synonymous_variant	Gpal_D383_g10762	KAF7625989.1SAM_MT_ERG6_SMT domain-containing protein,CDJ90475.1Methyltransferase type 11 domain containing protein	0	0	0.233607	0.318548	0.311005	0.434783	0.0526316	0.0358974	0.0185185	0.0109091	0.648134	0.00976598	-0.00770294
G_pallida_D383_scaffold_012_size_3516075	1971632	A	G	synonymous_variant	Gpal_D383_g10762	KAF7625989.1SAM_MT_ERG6_SMT domain-containing protein,CDJ90475.1Methyltransferase type 11 domain containing protein	0	0	0.296992	0.310811	0.208696	0.349206	0.0178571	0.0536913	0.0123457	0.0246914	0.69788	0.00605409	-0.00697601
G_pallida_D383_scaffold_012_size_3516075	1971705	G	T	5_prime_UTR_variant	Gpal_D383_g10762	KAF7625989.1SAM_MT_ERG6_SMT domain-containing protein,CDJ90475.1Methyltransferase type 11 domain containing protein	0	0	0.261649	0.307937	0.213389	0.333333	0.026738	0.0315789	0.0188679	0.0260223	0.73367	0.00408789	-0.00676873
G_pallida_D383_scaffold_012_size_3516075	1971706	G	A	5_prime_UTR_variant	Gpal_D383_g10762	KAF7625989.1SAM_MT_ERG6_SMT domain-containing protein,CDJ90475.1Methyltransferase type 11 domain containing protein	0	0	0.261649	0.307937	0.213389	0.333333	0.026738	0.0315789	0.0188679	0.0260223	0.73367	0.00408789	-0.00676873
G_pallida_D383_scaffold_012_size_3516075	1972475	G	A	synonymous_variant	Gpal_D383_g10762	KAF7625989.1SAM_MT_ERG6_SMT domain-containing protein,CDJ90475.1Methyltransferase type 11 domain containing protein	0	0	0.503731	0.560886	0.556122	0.687764	1	1	0.981982	0.975904	0.821268	0.00119481	0.0114848
G_pallida_D383_scaffold_012_size_3516075	1972700	T	C	5_prime_UTR_variant	Gpal_D383_g10762	KAF7625989.1SAM_MT_ERG6_SMT domain-containing protein,CDJ90475.1Methyltransferase type 11 domain containing protein	0	0	0.481982	0.565421	0.43871	0.610811	1	1	0.986667	0.953052	0.830198	0.00102116	0.0128362
G_pallida_D383_scaffold_012_size_3516075	1972867	T	C	upstream_gene_variant	Gpal_D383_g10761	XP_024506189.1Putative L-aspartate dehydrogenase	0	0	0.298578	0.290909	0.240602	0.387755	0.0214286	0.00724638	0.0242424	0.005	0.756286	0.00310466	-0.00785534
G_pallida_D383_scaffold_012_size_3516075	1972962	T	C	upstream_gene_variant	Gpal_D383_g10761	XP_024506189.1Putative L-aspartate dehydrogenase	0	0	0.283333	0.275472	0.255435	0.406639	0	0.0502793	0.0141509	0.00930233	0.697977	0.00604799	-0.00761116
G_pallida_D383_scaffold_012_size_3516075	1973059	C	T	upstream_gene_variant	Gpal_D383_g10761	XP_024506189.1Putative L-aspartate dehydrogenase	0	0	0.298805	0.365546	0.254054	0.361111	0	0.0318471	0.0105263	0.0206612	0.762757	0.00285671	-0.00819261
G_pallida_D383_scaffold_012_size_3516075	1973689	A	G	upstream_gene_variant	Gpal_D383_g10761	XP_024506189.1Putative L-aspartate dehydrogenase	0	0	0.552	0.486301	0.439252	0.626506	0.00649351	0.0472973	0.0102564	0.0113636	0.761984	0.00288559	-0.0136009
G_pallida_D383_scaffold_012_size_3516075	1973880	C	T	upstream_gene_variant	Gpal_D383_g10761	XP_024506189.1Putative L-aspartate dehydrogenase	0	0	0.313084	0.275591	0.254658	0.41206	0.0220994	0	0.00865801	0.00819672	0.737053	0.00392879	-0.00819691
G_pallida_D383_scaffold_012_size_3516075	1974871	G	T	5_prime_UTR_variant	Gpal_D383_g10763	KHN77519.1Zinc metalloproteinase nas-1	0	0	0.596	0.452206	0.59204	0.668122	0.00546448	0.00531915	0.03125	0.0428571	0.816377	0.00129794	-0.0153415
G_pallida_D383_scaffold_012_size_3516075	1975381	T	C	synonymous_variant	Gpal_D383_g10763	KHN77519.1Zinc metalloproteinase nas-1	0	0	0.520661	0.513109	0.704918	0.601476	0	0	0.0239234	0.0214592	0.815816	0.00131016	-0.0157976
G_pallida_D383_scaffold_012_size_3516075	2025070	T	A	intron_variant	Gpal_D383_g10774	---NA---	0	0	0.220884	0.308411	0.451087	0.513636	0.945813	0.952153	0.982379	0.952191	0.750559	0.0033362	0.0158652
G_pallida_D383_scaffold_012_size_3516075	2017432	T	A	upstream_gene_variant	Gpal_D383_g10772	KAF7635900.1F-box domain-containing protein	0	0	0.303704	0.367589	0.57732	0.578947	0.940639	1	0.989848	0.937743	0.734138	0.0040656	0.0139968
G_pallida_D383_scaffold_012_size_3516075	2025488	C	T	intron_variant	Gpal_D383_g10774	---NA---	0	0	0.32093	0.393443	0.578652	0.6	0.940541	0.968085	0.962366	0.962791	0.728545	0.00433725	0.0132613
G_pallida_D383_scaffold_012_size_3516075	1977333	A	G	3_prime_UTR_variant	Gpal_D383_g10764	---NA---	0	0	0.712803	0.862069	0.773649	0.793282	0.0461538	0.175	0.681275	0.66568	0.767175	0.00269545	-0.0149837
G_pallida_D383_scaffold_012_size_3516075	2025535	A	T	intron_variant	Gpal_D383_g10774	---NA---	0	0	0.251142	0.32342	0.451977	0.506173	0.9375	0.932292	0.972851	0.945833	0.753871	0.00320091	0.0152373
G_pallida_D383_scaffold_012_size_3516075	1980793	T	C	5_prime_UTR_premature_start_codon_gain_variant	Gpal_D383_g10764	---NA---	0	0	0.544041	0.438596	0.821705	0.8	0	0	0.0190476	0.0383142	0.72531	0.00449997	-0.0174713
G_pallida_D383_scaffold_012_size_3516075	1981278	A	G	5_prime_UTR_variant	Gpal_D383_g10764	---NA---	0	0	0.574219	0.434959	0.682243	0.669456	0	0	0.0287081	0.0393701	0.801317	0.00165345	-0.0158486
G_pallida_D383_scaffold_012_size_3516075	2016771	A	G	upstream_gene_variant	Gpal_D383_g10772	KAF7635900.1F-box domain-containing protein	0	0	0.302682	0.333333	0.485915	0.555556	0.927273	1	0.985981	0.979508	0.755186	0.00314827	0.0150506
G_pallida_D383_scaffold_012_size_3516075	1990498	A	C	upstream_gene_variant	Gpal_D383_g10767	AVA09730.1putative effector protein	0	Y	0.328431	0.357692	0.547872	0.622222	0.906736	0.940828	0.974895	0.958955	0.678515	0.00735314	0.0128806
G_pallida_D383_scaffold_012_size_3516075	1982648	G	T	upstream_gene_variant	Gpal_D383_g10764	---NA---	0	0	0.580786	0.464844	0.646226	0.652174	0	0.00719424	0.0233918	0.0564516	0.821429	0.00119151	-0.0155927
G_pallida_D383_scaffold_012_size_3516075	2140454	A	G	intron_variant	Gpal_D383_g10789	---NA---	0	Y	0.474178	0.537255	0.231579	0.286853	1	1	0.980861	0.945378	0.768307	0.00265517	0.0165153
G_pallida_D383_scaffold_012_size_3516075	2008520	G	C	missense_variant	Gpal_D383_g10770	---NA---	0	Y	0.474178	0.537255	0.231579	0.286853	1	1	0.980861	0.945378	0.768307	0.00265517	0.0165153
G_pallida_D383_scaffold_012_size_3516075	2144096	G	T	upstream_gene_variant	Gpal_D383_g10789	---NA---	0	Y	0.528369	0.481618	0.638418	0.74477	0	0.0213904	0.0189873	0.0493827	0.774308	0.00244851	-0.0157218
G_pallida_D383_scaffold_012_size_3516075	1989464	T	C	upstream_gene_variant	Gpal_D383_g10767	AVA09730.1putative effector protein	0	Y	0.52521	0.457364	0.628205	0.728972	0.00546448	0.00653595	0.0280899	0.0404412	0.780498	0.00224721	-0.0154953
G_pallida_D383_scaffold_012_size_3516075	1917798	T	A	downstream_gene_variant	Gpal_D383_g10756	KAF7635959.1Peptidase_S9 domain-containing protein	0	Y	0.630542	0.455556	0.650273	0.689796	0	0	0.049505	0.0298507	0.821689	0.0011862	-0.0162988
G_pallida_D383_scaffold_012_size_3516075	2058688	A	G	upstream_gene_variant	Gpal_D383_g10777	AAP30762.1putative gland protein G7E05	0	Y	0.568528	0.466667	0.725389	0.732824	0	0.0116279	0.020202	0.023622	0.774699	0.00243542	-0.016668
G_pallida_D383_scaffold_012_size_3516075	1923479	A	G	synonymous_variant	Gpal_D383_g10756	KAF7635959.1Peptidase_S9 domain-containing protein	0	Y	0.512915	0.493243	0.686364	0.585153	0	0.00966184	0.0163265	0.0337079	0.810203	0.00143661	-0.015233
G_pallida_D383_scaffold_012_size_3516075	1996677	A	T	upstream_gene_variant	Gpal_D383_g10768	---NA---	0	0	0.765193	0.880851	0.826733	0.855263	0.721311	0.715736	0.756554	0.754209	0.62974	0.0114702	-0.0028215
G_pallida_D383_scaffold_012_size_3516075	2006068	G	A	splice_region_variant&intron_variant	Gpal_D383_g10770	---NA---	0	Y	0.518657	0.579167	0.743316	0.623318	0	0.0147059	0.035	0.0409091	0.816268	0.00130032	-0.0163675
G_pallida_D383_scaffold_012_size_3516075	2000506	T	C	upstream_gene_variant	Gpal_D383_g10769	---NA---	0	0	0.594595	0.456067	0.699387	0.77512	0	0	0.0454545	0.0503876	0.78922	0.00198324	-0.0168399
G_pallida_D383_scaffold_012_size_3516075	2003797	T	G	upstream_gene_variant	Gpal_D383_g10769	---NA---	0	0	0.546218	0.5625	0.511111	0.647321	1	1	1	0.940239	0.833979	0.000953147	0.0116188
G_pallida_D383_scaffold_012_size_3516075	2004083	G	T	upstream_gene_variant	Gpal_D383_g10769	---NA---	0	0	0.433884	0.535714	0.585	0.633466	0.994152	0.993671	0.979899	0.978261	0.808209	0.00148347	0.0121701
G_pallida_D383_scaffold_012_size_3516075	2006873	T	A	downstream_gene_variant	Gpal_D383_g10771	---NA---	0	0	0.417004	0.549815	0.391566	0.596059	0.98913	1	0.985401	0.923977	0.816902	0.0012866	0.0136048
G_pallida_D383_scaffold_012_size_3516075	2010201	G	T	upstream_gene_variant	Gpal_D383_g10771	---NA---	0	0	0.409253	0.453488	0.45	0.555215	0.976285	0.995305	0.960784	0.988417	0.835719	0.0009229	0.0141786
G_pallida_D383_scaffold_012_size_3516075	2010908	C	T	upstream_gene_variant	Gpal_D383_g10771	---NA---	0	0	0.46	0.533333	0.373984	0.489933	0.97491	1	0.956098	0.957547	0.843739	0.000791923	0.0141236
G_pallida_D383_scaffold_012_size_3516075	2013260	C	T	synonymous_variant	Gpal_D383_g10772	KAF7635900.1F-box domain-containing protein	0	0	0.614815	0.596923	0.526066	0.666667	1	1	0.995652	0.956044	0.827575	0.00107026	0.0107213
G_pallida_D383_scaffold_012_size_3516075	2015396	C	T	upstream_gene_variant	Gpal_D383_g10772	KAF7635900.1F-box domain-containing protein	0	0	0.567901	0.505051	0.516129	0.660156	1	1	0.972549	0.967857	0.834254	0.000948324	0.0117924
G_pallida_D383_scaffold_012_size_3516075	2015475	T	G	upstream_gene_variant	Gpal_D383_g10772	KAF7635900.1F-box domain-containing protein	0	0	0.594697	0.521127	0.53202	0.718615	1	1	0.982301	0.988722	0.791531	0.00191705	0.0111178
G_pallida_D383_scaffold_012_size_3516075	2016546	G	A	upstream_gene_variant	Gpal_D383_g10772	KAF7635900.1F-box domain-containing protein	0	0	0.264574	0.386364	0.490196	0.605769	0.974194	1	0.976636	0.952174	0.768479	0.00264907	0.0149902
G_pallida_D383_scaffold_012_size_3516075	2016821	A	C	upstream_gene_variant	Gpal_D383_g10772	KAF7635900.1F-box domain-containing protein	0	0	0.26699	0.396135	0.54386	0.573276	0.950549	0.99422	0.982301	0.98513	0.739334	0.00382397	0.0145672
G_pallida_D383_scaffold_012_size_3516075	2016860	A	C	upstream_gene_variant	Gpal_D383_g10772	KAF7635900.1F-box domain-containing protein	0	0	0.380952	0.52907	0.654676	0.670157	0.963542	1	0.995283	0.992806	0.705387	0.00559671	0.0117198
G_pallida_D383_scaffold_012_size_3516075	2017071	A	C	upstream_gene_variant	Gpal_D383_g10772	KAF7635900.1F-box domain-containing protein	0	0	0.506073	0.541818	0.593583	0.735714	1	1	0.978632	0.942761	0.796818	0.00177134	0.0108894
G_pallida_D383_scaffold_012_size_3516075	2017076	T	A	upstream_gene_variant	Gpal_D383_g10772	KAF7635900.1F-box domain-containing protein	0	0	0.228814	0.362264	0.461111	0.526515	0.954545	1	0.974026	0.941781	0.787092	0.00204557	0.0158586
G_pallida_D383_scaffold_012_size_3516075	2017170	C	T	upstream_gene_variant	Gpal_D383_g10772	KAF7635900.1F-box domain-containing protein	0	0	0.273109	0.320819	0.416667	0.553903	0.973262	1	0.972851	0.919014	0.80738	0.00150325	0.016053
G_pallida_D383_scaffold_012_size_3516075	2017591	C	T	upstream_gene_variant	Gpal_D383_g10772	KAF7635900.1F-box domain-containing protein	0	0	0.3	0.415842	0.477477	0.525424	0.970149	1	0.995215	0.963731	0.79873	0.00172056	0.0151633
G_pallida_D383_scaffold_012_size_3516075	2019198	A	C	upstream_gene_variant	Gpal_D383_g10773	KAF7635900.1F-box domain-containing protein	0	0	0.666667	0.663317	0.566372	0.753333	1	1	0.985915	0.986301	0.793028	0.00187498	0.0091862
G_pallida_D383_scaffold_012_size_3516075	2020590	T	A	downstream_gene_variant	Gpal_D383_g10774	---NA---	0	0	0.359116	0.481229	0.554502	0.669118	1	1	0.986842	0.988722	0.763815	0.00281752	0.0132572
G_pallida_D383_scaffold_012_size_3516075	2021104	A	C	downstream_gene_variant	Gpal_D383_g10774	---NA---	0	0	0.262658	0.35473	0.349398	0.508039	0.954545	0.984615	0.959514	0.966443	0.811165	0.00141438	0.0164735
G_pallida_D383_scaffold_012_size_3516075	2101405	T	C	upstream_gene_variant	Gpal_D383_g10787	---NA---,XP_024505706.1Failed axon connections homolog,CAD2188906.1unnamed protein product,CAD2202273.1unnamed protein product,CAD2185028.1unnamed protein product	1	0	0.564885	0.568	0.808383	0.850962	0.0833333	0.0828402	0.0434783	0.0964912	0.715698	0.00500842	-0.0166491
G_pallida_D383_scaffold_012_size_3516075	2024355	C	T	synonymous_variant	Gpal_D383_g10774	---NA---	0	0	0.52921	0.571429	0.550505	0.662447	1	0.98125	0.991561	0.961977	0.822248	0.00117484	0.0111789
G_pallida_D383_scaffold_012_size_3516075	2025167	G	A	intron_variant	Gpal_D383_g10774	---NA---	0	0	0.213483	0.424561	0.446809	0.578475	0.953125	0.939815	0.969432	0.961089	0.727388	0.004395	0.0147289
G_pallida_D383_scaffold_012_size_3516075	2025383	A	C	intron_variant	Gpal_D383_g10774	---NA---	0	0	0.361991	0.426396	0.587571	0.677249	0.966102	0.969697	0.99537	0.969565	0.699649	0.00594401	0.012568
G_pallida_D383_scaffold_012_size_3516075	2145185	T	C	upstream_gene_variant	Gpal_D383_g10789	---NA---	0	Y	0.513812	0.579268	0.8	0.725352	0.0762712	0.0854701	0.0437158	0.05	0.721018	0.00472233	-0.0157471
G_pallida_D383_scaffold_012_size_3516075	2141087	C	T	downstream_gene_variant	Gpal_D383_g10790	AVA09666.1putative effector protein,---NA---	0	Y	0.539906	0.501845	0.787037	0.769912	0.0684211	0.0486486	0.00534759	0.0927152	0.712303	0.00519713	-0.0159866
G_pallida_D383_scaffold_012_size_3516075	2026553	A	T	intron_variant	Gpal_D383_g10774	---NA---	0	0	0.581633	0.561538	0.458564	0.593625	1	0.975	0.981928	0.959514	0.819091	0.00123999	0.0118442
G_pallida_D383_scaffold_012_size_3516075	2026957	T	G	intron_variant	Gpal_D383_g10774	---NA---	0	0	0.172414	0.322835	0.432749	0.447257	0.976077	0.965714	0.99569	0.962825	0.772489	0.00250994	0.017194
G_pallida_D383_scaffold_012_size_3516075	2029909	G	A	upstream_gene_variant	Gpal_D383_g10774	---NA---	0	0	0.469136	0.493056	0.491329	0.627907	1	0.962963	0.991597	0.890411	0.81635	0.00129854	0.012275
G_pallida_D383_scaffold_012_size_3516075	2029931	T	C	upstream_gene_variant	Gpal_D383_g10774	---NA---	0	0	0.301587	0.285714	0.439791	0.460526	0.922374	0.972222	0.978102	0.850267	0.797877	0.00174307	0.0153892
G_pallida_D383_scaffold_012_size_3516075	2029963	G	A	upstream_gene_variant	Gpal_D383_g10774	---NA---	0	0	0.28692	0.276224	0.427136	0.420833	0.936937	0.96988	0.976744	0.869565	0.809833	0.00144523	0.0160969
G_pallida_D383_scaffold_012_size_3516075	2075027	T	A	upstream_gene_variant	Gpal_D383_g10780	---NA---	0	Y	0.803846	0.752852	0.545918	0.561702	0.06	0.0588235	0.0465116	0.0486111	0.763348	0.00283476	-0.0166639
G_pallida_D383_scaffold_012_size_3516075	2164029	G	A	3_prime_UTR_variant	Gpal_D383_g10794	CEF67399.1 FI18412p1	0	0	0.507576	0.446735	0.733696	0.728745	0.05	0.0648649	0.00877193	0.0933852	0.700193	0.0059105	-0.0147546
G_pallida_D383_scaffold_012_size_3516075	2032075	A	G	upstream_gene_variant	Gpal_D383_g10774	---NA---	0	0	0.337165	0.449324	0.561086	0.558594	0.904762	0.961957	0.987013	0.933594	0.727521	0.00438833	0.0126392
G_pallida_D383_scaffold_012_size_3516075	2033021	T	G	upstream_gene_variant	Gpal_D383_g10774	---NA---	0	0	0.551587	0.613636	0.572139	0.690566	1	0.972067	0.994898	0.971875	0.802262	0.00162941	0.0103531
G_pallida_D383_scaffold_012_size_3516075	2102889	T	C	upstream_gene_variant	Gpal_D383_g10787	---NA---,XP_024505706.1Failed axon connections homolog,CAD2188906.1unnamed protein product,CAD2202273.1unnamed protein product,CAD2185028.1unnamed protein product	1	0	0.54067	0.455939	0.695652	0.718593	0.0421687	0.0512821	0.0105263	0.104167	0.740494	0.00377143	-0.014908
G_pallida_D383_scaffold_012_size_3516075	2034569	T	C	intron_variant	Gpal_D383_g10775	---NA---	0	0	0.591667	0.476744	0.563452	0.651639	1	0.962162	0.984848	0.981308	0.781157	0.00222647	0.0111852
G_pallida_D383_scaffold_012_size_3516075	2034701	C	T	intron_variant	Gpal_D383_g10775	---NA---	0	0	0.526882	0.523132	0.538117	0.65614	1	0.968254	0.990244	0.968254	0.80647	0.00152517	0.0115238
G_pallida_D383_scaffold_012_size_3516075	2034916	C	T	synonymous_variant	Gpal_D383_g10775	---NA---	0	0	0.519126	0.572016	0.465969	0.670833	1	0.993671	0.995556	0.943089	0.80744	0.00150181	0.0118609
G_pallida_D383_scaffold_012_size_3516075	2051707	C	T	upstream_gene_variant	Gpal_D383_g10778	---NA---	0	0	0.42233	0.476562	0.423469	0.530172	0.98773	0.953216	0.989529	0.979021	0.804739	0.00156748	0.0139396
G_pallida_D383_scaffold_012_size_3516075	2052172	C	T	5_prime_UTR_variant	Gpal_D383_g10776	---NA---	0	0	0.912442	0.813953	0.975309	0.951691	0.14094	0.0979021	0.938389	0.935018	0.610428	0.0134748	-0.0168409
G_pallida_D383_scaffold_012_size_3516075	2084179	G	A	upstream_gene_variant	Gpal_D383_g10785	---NA---	0	0	0.5	0.479705	0.744493	0.73494	0.0406977	0.0391061	0.0337079	0.058296	0.735513	0.00400068	-0.0155136
G_pallida_D383_scaffold_012_size_3516075	2052516	T	C	upstream_gene_variant	Gpal_D383_g10776	---NA---	0	0	0.269697	0.301471	0.28	0.373272	0.978495	0.867816	0.97619	0.818966	0.799824	0.00169196	0.0164871
G_pallida_D383_scaffold_012_size_3516075	2052940	A	G	upstream_gene_variant	Gpal_D383_g10776	---NA---	0	0	0.834711	0.705584	0.73125	0.757426	0.983051	0.992	0.805687	0.805147	0.714239	0.00508892	0.00516253
G_pallida_D383_scaffold_012_size_3516075	2052963	A	G	upstream_gene_variant	Gpal_D383_g10776	---NA---	0	0	0.586207	0.613139	0.660714	0.70122	0.95	0.974684	0.684932	0.651899	0.690856	0.00650499	0.00706222
G_pallida_D383_scaffold_012_size_3516075	2053887	C	T	upstream_gene_variant	Gpal_D383_g10776	---NA---	0	0	0.487805	0.496732	0.323232	0.548822	0.970149	0.961538	0.995918	0.948905	0.770403	0.00258169	0.013719
G_pallida_D383_scaffold_012_size_3516075	2054002	C	T	upstream_gene_variant	Gpal_D383_g10776	---NA---	0	0	0.414414	0.478114	0.330049	0.541045	0.995	0.963636	0.953846	0.918239	0.833874	0.000954982	0.0144577
G_pallida_D383_scaffold_012_size_3516075	1931562	T	C	upstream_gene_variant	Gpal_D383_g10756	KAF7635959.1Peptidase_S9 domain-containing protein	0	Y	0.517949	0.515	0.444444	0.549784	0.994253	1	0.995536	0.972	0.833036	0.000969812	0.0132812
G_pallida_D383_scaffold_012_size_3516075	2055191	T	A	upstream_gene_variant	Gpal_D383_g10776	---NA---	0	0	0.4	0.521341	0.619512	0.696721	1	0.960452	0.981043	0.970696	0.726726	0.00442827	0.0115411
G_pallida_D383_scaffold_012_size_3516075	2009421	G	A	downstream_gene_variant	Gpal_D383_g10770	---NA---	0	Y	0.311828	0.365019	0.535135	0.61674	0.903409	0.913907	0.980583	0.945736	0.662235	0.00858636	0.0127019
G_pallida_D383_scaffold_012_size_3516075	2061788	G	A	3_prime_UTR_variant	Gpal_D383_g10779	KAF7635948.1LON-1 protein,CAD5139437.1unnamed protein product	0	0	0.270677	0.327684	0.475556	0.602996	0.89899	0.968944	0.983264	0.959184	0.700827	0.00587154	0.0143777
G_pallida_D383_scaffold_012_size_3516075	2062444	G	A	synonymous_variant	Gpal_D383_g10779	KAF7635948.1LON-1 protein,CAD5139437.1unnamed protein product	0	0	0.254902	0.333333	0.492147	0.586081	0.917127	0.969388	0.984772	0.981273	0.706389	0.00553749	0.0147286
G_pallida_D383_scaffold_012_size_3516075	2062558	C	A	missense_variant	Gpal_D383_g10779	KAF7635948.1LON-1 protein,CAD5139437.1unnamed protein product	0	0	0.261029	0.35461	0.504587	0.670498	0.921788	0.949367	0.97619	0.956044	0.660799	0.00870169	0.0136392
G_pallida_D383_scaffold_012_size_3516075	2062891	C	G	splice_region_variant&intron_variant	Gpal_D383_g10779	KAF7635948.1LON-1 protein,CAD5139437.1unnamed protein product	0	0	0.269076	0.373665	0.557789	0.625468	0.932367	0.96988	0.983122	0.925094	0.694328	0.00627927	0.0135772
G_pallida_D383_scaffold_012_size_3516075	2063822	G	C	5_prime_UTR_premature_start_codon_gain_variant	Gpal_D383_g10779	KAF7635948.1LON-1 protein,CAD5139437.1unnamed protein product	0	0	0.277056	0.329114	0.444444	0.615385	0.928144	0.963415	0.978022	0.959016	0.721735	0.0046847	0.0146953
G_pallida_D383_scaffold_012_size_3516075	2064129	T	A	upstream_gene_variant	Gpal_D383_g10779	KAF7635948.1LON-1 protein,CAD5139437.1unnamed protein product	0	0	0.328767	0.435484	0.615385	0.727679	0.932039	0.951351	0.990385	0.977477	0.604396	0.0141487	0.0117098
G_pallida_D383_scaffold_012_size_3516075	2064359	C	T	upstream_gene_variant	Gpal_D383_g10779	KAF7635948.1LON-1 protein,CAD5139437.1unnamed protein product	0	0	0.268775	0.377581	0.555066	0.630597	0.945274	0.951691	0.991071	0.938596	0.682648	0.00706096	0.0135433
G_pallida_D383_scaffold_012_size_3516075	2065376	G	A	upstream_gene_variant	Gpal_D383_g10779	KAF7635948.1LON-1 protein,CAD5139437.1unnamed protein product	0	0	0.411504	0.526882	0.434389	0.603175	0.994286	0.982955	0.979167	0.956332	0.817754	0.00126833	0.0134376
G_pallida_D383_scaffold_012_size_3516075	2066260	T	G	upstream_gene_variant	Gpal_D383_g10779	KAF7635948.1LON-1 protein,CAD5139437.1unnamed protein product	0	0	0.429134	0.50813	0.519231	0.658537	0.994048	0.951515	1	0.978632	0.757428	0.00305987	0.0122691
G_pallida_D383_scaffold_012_size_3516075	1928751	C	G	upstream_gene_variant	Gpal_D383_g10756	KAF7635959.1Peptidase_S9 domain-containing protein	0	Y	0.31746	0.376471	0.543956	0.627273	0.923977	0.923077	0.980583	0.94332	0.677665	0.00741423	0.0127605
G_pallida_D383_scaffold_012_size_3516075	1931536	A	T	upstream_gene_variant	Gpal_D383_g10756	KAF7635959.1Peptidase_S9 domain-containing protein	0	Y	0.311828	0.365019	0.535135	0.61674	0.903409	0.913907	0.980583	0.945736	0.662235	0.00858636	0.0127019
G_pallida_D383_scaffold_012_size_3516075	2135014	A	G	intron_variant	Gpal_D383_g10789	---NA---	0	Y	0.503846	0.541667	0.510309	0.67029	0.955665	0.944162	0.979253	0.95941	0.762221	0.00287669	0.0108984
G_pallida_D383_scaffold_012_size_3516075	2067759	C	T	upstream_gene_variant	Gpal_D383_g10779	KAF7635948.1LON-1 protein,CAD5139437.1unnamed protein product	0	0	0.401434	0.50237	0.494186	0.608295	0.957895	0.942408	0.979058	0.917051	0.781995	0.00220028	0.0122345
G_pallida_D383_scaffold_012_size_3516075	2068703	T	A	upstream_gene_variant	Gpal_D383_g10779	KAF7635948.1LON-1 protein,CAD5139437.1unnamed protein product	0	0	0.851852	0.836177	0.76555	0.881226	0.157895	0.0769231	0.0282486	0.0682731	0.758922	0.00300196	-0.0198458
G_pallida_D383_scaffold_012_size_3516075	2068775	T	A	upstream_gene_variant	Gpal_D383_g10779	KAF7635948.1LON-1 protein,CAD5139437.1unnamed protein product	0	0	0.813869	0.832727	0.778325	0.821293	0.252252	0.12987	0.0116959	0.0651341	0.675767	0.00755199	-0.0177479
G_pallida_D383_scaffold_012_size_3516075	2137870	T	C	splice_region_variant&intron_variant	Gpal_D383_g10789	---NA---	0	Y	0.807547	0.834586	0.788288	0.853282	0.266667	0.0952381	0.00456621	0.0568862	0.67598	0.00753642	-0.0182624
G_pallida_D383_scaffold_012_size_3516075	2132381	A	C	intron_variant	Gpal_D383_g10789	---NA---	0	Y	0.746988	0.580508	0.725806	0.718182	0.0224719	0.0428571	0.0463918	0.0299145	0.81936	0.00123435	-0.0179896
G_pallida_D383_scaffold_012_size_3516075	2069719	C	T	missense_variant	Gpal_D383_g10780	---NA---	0	Y	0.82906	0.7	0.727749	0.764444	0.130435	0.056962	0.0364583	0.0337553	0.772662	0.00250405	-0.0184137
G_pallida_D383_scaffold_012_size_3516075	2130394	T	C	intron_variant	Gpal_D383_g10789	---NA---	0	Y	0.804545	0.761905	0.56213	0.544974	0.0121212	0.0516129	0.038835	0.0530612	0.783671	0.00214854	-0.0173093
G_pallida_D383_scaffold_012_size_3516075	2127554	A	G	intron_variant	Gpal_D383_g10789	---NA---	0	Y	0.815789	0.748837	0.797203	0.847953	0.132184	0.0285714	0.0175439	0.00438596	0.768767	0.00263892	-0.0201
G_pallida_D383_scaffold_012_size_3516075	1982238	A	G	upstream_gene_variant	Gpal_D383_g10764	---NA---	0	0	0.5375	0.543253	0.83	0.832031	0	0	0.00925926	0.028	0.74687	0.00349145	-0.0184359
G_pallida_D383_scaffold_012_size_3516075	1928948	C	A	upstream_gene_variant	Gpal_D383_g10756	KAF7635959.1Peptidase_S9 domain-containing protein	0	Y	0.81746	0.700855	0.79558	0.818548	0.155689	0.0674847	0.0213904	0.0474138	0.751876	0.00328194	-0.0187441
G_pallida_D383_scaffold_012_size_3516075	2079553	G	A	missense_variant	Gpal_D383_g10783	---NA---	0	0	0.522727	0.440299	0.57	0.648069	0.854922	0.96129	0.918699	0.948571	0.72133	0.00470593	0.0101464
G_pallida_D383_scaffold_012_size_3516075	2079576	A	G	synonymous_variant	Gpal_D383_g10783	---NA---	0	0	0.114943	0.210702	0.28125	0.41573	0.719457	0.845304	0.365854	0.458599	0.803035	0.0016099	0.0124666
G_pallida_D383_scaffold_012_size_3516075	2079600	A	G	synonymous_variant	Gpal_D383_g10783	---NA---	0	0	0.76	0.864353	0.806763	0.896797	0.995763	0.995025	0.979058	0.985507	0.719274	0.00481482	0.0044645
G_pallida_D383_scaffold_012_size_3516075	2083440	C	A	3_prime_UTR_variant	Gpal_D383_g10783	---NA---	0	0	0.502041	0.526667	0.87027	0.798122	0.0325203	0.0402685	0.0676692	0.118421	0.732099	0.00416323	-0.0168874
G_pallida_D383_scaffold_012_size_3516075	2083476	T	C	3_prime_UTR_variant	Gpal_D383_g10783	---NA---	0	0	0.482051	0.552239	0.869048	0.813472	0.0272727	0.046729	0.0444444	0.0979021	0.713715	0.00511805	-0.0171063
G_pallida_D383_scaffold_012_size_3516075	1984476	A	G	upstream_gene_variant	Gpal_D383_g10764	---NA---	0	0	0.618357	0.547619	0.818182	0.783019	0	0.0234375	0.0923077	0.0441176	0.816831	0.00128812	-0.0181962
G_pallida_D383_scaffold_012_size_3516075	2091998	T	C	3_prime_UTR_variant	Gpal_D383_g10785	---NA---	0	0	0.915323	0.944751	0.974874	0.972222	0.588235	0.6	0.986175	0.944079	0.604786	0.0141044	-0.0075807
G_pallida_D383_scaffold_012_size_3516075	2092001	G	A	3_prime_UTR_variant	Gpal_D383_g10785	---NA---	0	0	0.915323	0.944751	0.974874	0.972222	0.588235	0.6	0.986175	0.944079	0.604786	0.0141044	-0.0075807
G_pallida_D383_scaffold_012_size_3516075	2097481	C	T	downstream_gene_variant	Gpal_D383_g10785	---NA---	0	0	0.604167	0.675862	0.652893	0.720497	0.980392	0.921569	1	0.861789	0.73075	0.00422873	0.00759629
G_pallida_D383_scaffold_012_size_3516075	2097509	T	C	downstream_gene_variant	Gpal_D383_g10785	---NA---	0	0	0.490909	0.448276	0.855072	0.81383	0.0176991	0.0862069	0.0188679	0.143885	0.651194	0.00950086	-0.0159035
G_pallida_D383_scaffold_012_size_3516075	2097842	T	A	missense_variant	Gpal_D383_g10787	---NA---,XP_024505706.1Failed axon connections homolog,CAD2188906.1unnamed protein product,CAD2202273.1unnamed protein product,CAD2185028.1unnamed protein product	1	0	0.813043	0.704082	0.876847	0.877551	0.210938	0.0960452	0.10989	0.168724	0.783463	0.00215493	-0.0181347
G_pallida_D383_scaffold_012_size_3516075	2098220	T	C	5_prime_UTR_premature_start_codon_gain_variant	Gpal_D383_g10787	---NA---,XP_024505706.1Failed axon connections homolog,CAD2188906.1unnamed protein product,CAD2202273.1unnamed protein product,CAD2185028.1unnamed protein product	1	0	0.525424	0.524064	0.827586	0.820961	0.0979021	0.081761	0.027972	0.112903	0.675891	0.0075429	-0.0158402
G_pallida_D383_scaffold_012_size_3516075	2098610	A	T	5_prime_UTR_premature_start_codon_gain_variant	Gpal_D383_g10787	---NA---,XP_024505706.1Failed axon connections homolog,CAD2188906.1unnamed protein product,CAD2202273.1unnamed protein product,CAD2185028.1unnamed protein product	1	0	0.517094	0.59375	0.532258	0.607143	0.925	0.964072	1	0.891129	0.776759	0.00236737	0.0103508
G_pallida_D383_scaffold_012_size_3516075	1984478	C	T	upstream_gene_variant	Gpal_D383_g10764	---NA---	0	0	0.618357	0.547619	0.818182	0.783019	0	0.0234375	0.0923077	0.0441176	0.816831	0.00128812	-0.0181962
G_pallida_D383_scaffold_012_size_3516075	2098719	T	C	synonymous_variant	Gpal_D383_g10787	---NA---,XP_024505706.1Failed axon connections homolog,CAD2188906.1unnamed protein product,CAD2202273.1unnamed protein product,CAD2185028.1unnamed protein product	1	0	0.608108	0.520161	0.830769	0.818182	0.0782123	0.0705882	0.0484848	0.0721154	0.725617	0.00448438	-0.0168808
G_pallida_D383_scaffold_012_size_3516075	2098746	C	T	missense_variant	Gpal_D383_g10787	---NA---,XP_024505706.1Failed axon connections homolog,CAD2188906.1unnamed protein product,CAD2202273.1unnamed protein product,CAD2185028.1unnamed protein product	1	0	0.581498	0.516729	0.826484	0.800797	0.0714286	0.0591716	0.0430108	0.0929204	0.731073	0.00421298	-0.0166456
G_pallida_D383_scaffold_012_size_3516075	2098749	G	A	synonymous_variant	Gpal_D383_g10787	---NA---,XP_024505706.1Failed axon connections homolog,CAD2188906.1unnamed protein product,CAD2202273.1unnamed protein product,CAD2185028.1unnamed protein product	1	0	0.581498	0.516729	0.826484	0.800797	0.0714286	0.0591716	0.0430108	0.0929204	0.731073	0.00421298	-0.0166456
G_pallida_D383_scaffold_012_size_3516075	2099112	A	T	upstream_gene_variant	Gpal_D383_g10787	---NA---,XP_024505706.1Failed axon connections homolog,CAD2188906.1unnamed protein product,CAD2202273.1unnamed protein product,CAD2185028.1unnamed protein product	1	0	0.485597	0.611111	0.61875	0.702811	0.917241	0.973684	0.989474	0.949807	0.712985	0.00515879	0.00950776
G_pallida_D383_scaffold_012_size_3516075	2099189	A	G	upstream_gene_variant	Gpal_D383_g10787	---NA---,XP_024505706.1Failed axon connections homolog,CAD2188906.1unnamed protein product,CAD2202273.1unnamed protein product,CAD2185028.1unnamed protein product	1	0	0.405512	0.346614	0.516854	0.621622	0.801136	0.904762	0.93	0.919231	0.626567	0.011784	0.0108846
G_pallida_D383_scaffold_012_size_3516075	2099639	T	C	synonymous_variant	Gpal_D383_g10787	---NA---,XP_024505706.1Failed axon connections homolog,CAD2188906.1unnamed protein product,CAD2202273.1unnamed protein product,CAD2185028.1unnamed protein product	1	0	0.398438	0.329457	0.479592	0.5	0.150259	0.0331492	0.0746269	0.024911	0.683008	0.00703594	-0.0094408
G_pallida_D383_scaffold_012_size_3516075	2101706	T	C	upstream_gene_variant	Gpal_D383_g10787	---NA---,XP_024505706.1Failed axon connections homolog,CAD2188906.1unnamed protein product,CAD2202273.1unnamed protein product,CAD2185028.1unnamed protein product	1	0	0.529032	0.63388	0.713376	0.741758	0.96	0.911504	0.980892	0.921739	0.651752	0.00945306	0.00775454
G_pallida_D383_scaffold_012_size_3516075	2102647	T	C	upstream_gene_variant	Gpal_D383_g10787	---NA---,XP_024505706.1Failed axon connections homolog,CAD2188906.1unnamed protein product,CAD2202273.1unnamed protein product,CAD2185028.1unnamed protein product	1	0	0.407035	0.395161	0.556291	0.651961	0.858108	0.89781	0.985294	0.877637	0.619101	0.0125463	0.0105217
G_pallida_D383_scaffold_012_size_3516075	2066416	T	G	3_prime_UTR_variant	Gpal_D383_g10780	---NA---	0	Y	0.484127	0.523649	0.76494	0.757143	0	0.0108108	0.0195122	0.0678571	0.759073	0.00299615	-0.0166901
G_pallida_D383_scaffold_012_size_3516075	2103017	T	A	upstream_gene_variant	Gpal_D383_g10787	---NA---,XP_024505706.1Failed axon connections homolog,CAD2188906.1unnamed protein product,CAD2202273.1unnamed protein product,CAD2185028.1unnamed protein product	1	0	0.655	0.514151	0.767442	0.768786	0.057377	0.0763359	0.0248447	0.131356	0.758958	0.00300054	-0.016378
G_pallida_D383_scaffold_012_size_3516075	2103170	T	A	upstream_gene_variant	Gpal_D383_g10787	---NA---,XP_024505706.1Failed axon connections homolog,CAD2188906.1unnamed protein product,CAD2202273.1unnamed protein product,CAD2185028.1unnamed protein product	1	0	0.760204	0.563158	0.842697	0.845133	0.229885	0.0833333	0.0451613	0.102151	0.680462	0.00721447	-0.0167022
G_pallida_D383_scaffold_012_size_3516075	2103395	G	A	synonymous_variant	Gpal_D383_g10787	---NA---,XP_024505706.1Failed axon connections homolog,CAD2188906.1unnamed protein product,CAD2202273.1unnamed protein product,CAD2185028.1unnamed protein product	1	0	0.592593	0.761194	0.628378	0.73029	0.905405	0.940299	0.995745	0.924658	0.621883	0.0122582	0.00690926
G_pallida_D383_scaffold_012_size_3516075	2104699	T	A	5_prime_UTR_variant	Gpal_D383_g10787	---NA---,XP_024505706.1Failed axon connections homolog,CAD2188906.1unnamed protein product,CAD2202273.1unnamed protein product,CAD2185028.1unnamed protein product	1	0	0.395437	0.467742	0.554167	0.578182	0.777778	0.953368	0.947154	0.917293	0.649574	0.00964056	0.0104755
G_pallida_D383_scaffold_012_size_3516075	2104700	T	A	5_prime_UTR_variant	Gpal_D383_g10787	---NA---,XP_024505706.1Failed axon connections homolog,CAD2188906.1unnamed protein product,CAD2202273.1unnamed protein product,CAD2185028.1unnamed protein product	1	0	0.296578	0.395161	0.495833	0.505455	0.714976	0.943005	0.947154	0.898496	0.608857	0.0136481	0.0117025
G_pallida_D383_scaffold_012_size_3516075	2104771	C	T	upstream_gene_variant	Gpal_D383_g10787	---NA---,XP_024505706.1Failed axon connections homolog,CAD2188906.1unnamed protein product,CAD2202273.1unnamed protein product,CAD2185028.1unnamed protein product	1	0	0.379032	0.468504	0.575221	0.564202	0.828125	0.946078	0.940639	0.919149	0.698437	0.00601927	0.0109639
G_pallida_D383_scaffold_012_size_3516075	2104828	C	G	upstream_gene_variant	Gpal_D383_g10787	---NA---,XP_024505706.1Failed axon connections homolog,CAD2188906.1unnamed protein product,CAD2202273.1unnamed protein product,CAD2185028.1unnamed protein product	1	0	0.428571	0.506667	0.635838	0.629268	0.865031	0.975155	0.961538	0.958175	0.685961	0.00683275	0.0104151
G_pallida_D383_scaffold_012_size_3516075	2104905	G	A	upstream_gene_variant	Gpal_D383_g10787	---NA---,XP_024505706.1Failed axon connections homolog,CAD2188906.1unnamed protein product,CAD2202273.1unnamed protein product,CAD2185028.1unnamed protein product	1	0	0.675	0.679245	0.756522	0.857143	0.969925	0.9875	0.982979	0.978261	0.685292	0.00687837	0.00654291
G_pallida_D383_scaffold_012_size_3516075	2105388	C	A	upstream_gene_variant	Gpal_D383_g10787	---NA---,XP_024505706.1Failed axon connections homolog,CAD2188906.1unnamed protein product,CAD2202273.1unnamed protein product,CAD2185028.1unnamed protein product	1	0	0.232068	0.363636	0.46729	0.54251	0.815315	0.891753	0.461538	0.545455	0.716273	0.0049769	0.0105206
G_pallida_D383_scaffold_012_size_3516075	2105575	A	T	5_prime_UTR_variant	Gpal_D383_g10787	---NA---,XP_024505706.1Failed axon connections homolog,CAD2188906.1unnamed protein product,CAD2202273.1unnamed protein product,CAD2185028.1unnamed protein product	1	0	0.39819	0.393617	0.558952	0.59542	0.758794	0.913043	0.918455	0.913978	0.605278	0.0140487	0.0101024
G_pallida_D383_scaffold_012_size_3516075	2105923	C	T	5_prime_UTR_variant	Gpal_D383_g10787	---NA---,XP_024505706.1Failed axon connections homolog,CAD2188906.1unnamed protein product,CAD2202273.1unnamed protein product,CAD2185028.1unnamed protein product	1	0	0.394366	0.531915	0.393939	0.5	0.84	0.818182	1	0.888889	0.602898	0.0143196	0.0108058
G_pallida_D383_scaffold_012_size_3516075	1978085	T	C	3_prime_UTR_variant	Gpal_D383_g10763	KHN77519.1Zinc metalloproteinase nas-1	0	0	0.551724	0.495798	0.715736	0.75	0	0	0.0481283	0.0404858	0.800997	0.00166167	-0.0167869
G_pallida_D383_scaffold_012_size_3516075	2106161	C	G	5_prime_UTR_variant	Gpal_D383_g10787	---NA---,XP_024505706.1Failed axon connections homolog,CAD2188906.1unnamed protein product,CAD2202273.1unnamed protein product,CAD2185028.1unnamed protein product	1	0	0.370518	0.431579	0.574713	0.632353	0.861272	0.904762	0.902062	0.880282	0.701864	0.00580823	0.0105114
G_pallida_D383_scaffold_012_size_3516075	2107747	A	G	synonymous_variant	Gpal_D383_g10787	---NA---,XP_024505706.1Failed axon connections homolog,CAD2188906.1unnamed protein product,CAD2202273.1unnamed protein product,CAD2185028.1unnamed protein product	1	0	0.472574	0.631356	0.640625	0.654639	0.903448	0.9125	0.985782	0.926531	0.656526	0.00905115	0.00869372
G_pallida_D383_scaffold_012_size_3516075	2108077	T	G	upstream_gene_variant	Gpal_D383_g10787	---NA---,XP_024505706.1Failed axon connections homolog,CAD2188906.1unnamed protein product,CAD2202273.1unnamed protein product,CAD2185028.1unnamed protein product	1	0	0.600897	0.576577	0.573529	0.687783	0.957672	0.934132	0.970732	0.950943	0.77277	0.00250039	0.0092632
G_pallida_D383_scaffold_012_size_3516075	2108151	T	G	synonymous_variant	Gpal_D383_g10787	---NA---,XP_024505706.1Failed axon connections homolog,CAD2188906.1unnamed protein product,CAD2202273.1unnamed protein product,CAD2185028.1unnamed protein product	1	0	0.340336	0.284	0.428571	0.576336	0.130952	0.0217391	0.0735294	0.0277778	0.600758	0.0145665	-0.0091433
G_pallida_D383_scaffold_012_size_3516075	2108511	A	T	upstream_gene_variant	Gpal_D383_g10787	---NA---,XP_024505706.1Failed axon connections homolog,CAD2188906.1unnamed protein product,CAD2202273.1unnamed protein product,CAD2185028.1unnamed protein product	1	0	0.58427	0.646766	0.578947	0.67623	0.966887	0.952096	0.981132	0.763158	0.749454	0.00338219	0.00849072
G_pallida_D383_scaffold_012_size_3516075	2108534	T	C	upstream_gene_variant	Gpal_D383_g10787	---NA---,XP_024505706.1Failed axon connections homolog,CAD2188906.1unnamed protein product,CAD2202273.1unnamed protein product,CAD2185028.1unnamed protein product	1	0	0.335135	0.341346	0.48	0.626016	0.148649	0.00598802	0.202899	0.0918367	0.668519	0.00809449	-0.00965841
G_pallida_D383_scaffold_012_size_3516075	2109123	G	A	5_prime_UTR_premature_start_codon_gain_variant	Gpal_D383_g10787	---NA---,XP_024505706.1Failed axon connections homolog,CAD2188906.1unnamed protein product,CAD2202273.1unnamed protein product,CAD2185028.1unnamed protein product	1	0	0.49004	0.59058	0.554455	0.64574	0.878453	0.963855	0.991304	0.938697	0.712421	0.00519045	0.00986949
G_pallida_D383_scaffold_012_size_3516075	2109158	G	A	5_prime_UTR_variant	Gpal_D383_g10787	---NA---,XP_024505706.1Failed axon connections homolog,CAD2188906.1unnamed protein product,CAD2202273.1unnamed protein product,CAD2185028.1unnamed protein product	1	0	0.491736	0.597015	0.545894	0.61674	0.90184	0.949045	0.990196	0.915709	0.743964	0.00361719	0.010037
G_pallida_D383_scaffold_012_size_3516075	2109378	C	T	3_prime_UTR_variant	Gpal_D383_g10787	---NA---,XP_024505706.1Failed axon connections homolog,CAD2188906.1unnamed protein product,CAD2202273.1unnamed protein product,CAD2185028.1unnamed protein product	1	0	0.545455	0.632411	0.568421	0.676923	0.906736	0.942529	1	0.894495	0.714296	0.00508576	0.0087858
G_pallida_D383_scaffold_012_size_3516075	2109409	A	T	3_prime_UTR_variant	Gpal_D383_g10787	---NA---,XP_024505706.1Failed axon connections homolog,CAD2188906.1unnamed protein product,CAD2202273.1unnamed protein product,CAD2185028.1unnamed protein product	1	0	0.581081	0.622807	0.565714	0.663793	0.934426	0.931677	1	0.883721	0.743636	0.0036316	0.00881265
G_pallida_D383_scaffold_012_size_3516075	2109457	C	T	3_prime_UTR_variant	Gpal_D383_g10787	---NA---,XP_024505706.1Failed axon connections homolog,CAD2188906.1unnamed protein product,CAD2202273.1unnamed protein product,CAD2185028.1unnamed protein product	1	0	0.553488	0.612335	0.520468	0.608333	0.946809	0.952703	0.972973	0.791139	0.796885	0.00176954	0.00967922
G_pallida_D383_scaffold_012_size_3516075	2109496	C	G	3_prime_UTR_variant	Gpal_D383_g10787	---NA---,XP_024505706.1Failed axon connections homolog,CAD2188906.1unnamed protein product,CAD2202273.1unnamed protein product,CAD2185028.1unnamed protein product	1	0	0.605381	0.58371	0.870787	0.807018	0.0742857	0.0540541	0.0330579	0.187097	0.756284	0.00310475	-0.0172738
G_pallida_D383_scaffold_012_size_3516075	2109591	C	T	3_prime_UTR_variant	Gpal_D383_g10787	---NA---,XP_024505706.1Failed axon connections homolog,CAD2188906.1unnamed protein product,CAD2202273.1unnamed protein product,CAD2185028.1unnamed protein product	1	0	0.782427	0.681614	0.851852	0.914027	0.246914	0.10625	0.141935	0.105263	0.74373	0.00362745	-0.0175323
G_pallida_D383_scaffold_012_size_3516075	2110642	G	A	upstream_gene_variant	Gpal_D383_g10787	---NA---,XP_024505706.1Failed axon connections homolog,CAD2188906.1unnamed protein product,CAD2202273.1unnamed protein product,CAD2185028.1unnamed protein product	1	0	0.735043	0.62963	0.849624	0.861272	0.184	0.109091	0.137931	0.217391	0.791407	0.00192057	-0.0166627
G_pallida_D383_scaffold_012_size_3516075	2110654	C	A	upstream_gene_variant	Gpal_D383_g10787	---NA---,XP_024505706.1Failed axon connections homolog,CAD2188906.1unnamed protein product,CAD2202273.1unnamed protein product,CAD2185028.1unnamed protein product	1	0	0.731481	0.645669	0.862903	0.872832	0.215686	0.14	0.133333	0.25	0.763827	0.00281704	-0.0161151
G_pallida_D383_scaffold_012_size_3516075	2111108	G	A	upstream_gene_variant	Gpal_D383_g10787	---NA---,XP_024505706.1Failed axon connections homolog,CAD2188906.1unnamed protein product,CAD2202273.1unnamed protein product,CAD2185028.1unnamed protein product	1	0	0.796875	0.763889	0.893939	0.878613	0.253968	0.2	0.0897436	0.252427	0.725615	0.00448445	-0.0166428
G_pallida_D383_scaffold_012_size_3516075	2111110	C	G	upstream_gene_variant	Gpal_D383_g10787	---NA---,XP_024505706.1Failed axon connections homolog,CAD2188906.1unnamed protein product,CAD2202273.1unnamed protein product,CAD2185028.1unnamed protein product	1	0	0.796875	0.763889	0.893939	0.878613	0.253968	0.2	0.0897436	0.252427	0.725615	0.00448445	-0.0166428
G_pallida_D383_scaffold_012_size_3516075	2111131	T	G	upstream_gene_variant	Gpal_D383_g10787	---NA---,XP_024505706.1Failed axon connections homolog,CAD2188906.1unnamed protein product,CAD2202273.1unnamed protein product,CAD2185028.1unnamed protein product	1	0	0.666667	0.657754	0.846154	0.80203	0.222222	0.119658	0.0503597	0.127168	0.69642	0.00614594	-0.0159722
G_pallida_D383_scaffold_012_size_3516075	2115233	A	T	upstream_gene_variant	Gpal_D383_g10788	XP_001895334.1Protein kinase domain containing protein	0	0	0.502024	0.611321	0.490385	0.658182	0.886598	0.913295	0.983871	0.879032	0.684376	0.00694127	0.00928911
G_pallida_D383_scaffold_012_size_3516075	2115363	C	T	upstream_gene_variant	Gpal_D383_g10788	XP_001895334.1Protein kinase domain containing protein	0	0	0.45045	0.62782	0.49569	0.652672	0.884211	0.954286	0.995708	0.882576	0.686128	0.00682139	0.0100147
G_pallida_D383_scaffold_012_size_3516075	2115491	T	C	upstream_gene_variant	Gpal_D383_g10788	XP_001895334.1Protein kinase domain containing protein	0	0	0.436975	0.583942	0.527094	0.629091	0.875519	0.895954	0.92093	0.931559	0.717097	0.00493204	0.00966609
G_pallida_D383_scaffold_012_size_3516075	2115616	G	A	5_prime_UTR_variant	Gpal_D383_g10787	---NA---,XP_024505706.1Failed axon connections homolog,CAD2188906.1unnamed protein product,CAD2202273.1unnamed protein product,CAD2185028.1unnamed protein product	1	0	0.577869	0.672794	0.540816	0.704167	0.897674	0.912568	0.979899	0.920635	0.657863	0.00894074	0.00795583
G_pallida_D383_scaffold_012_size_3516075	2116360	A	G	upstream_gene_variant	Gpal_D383_g10788	XP_001895334.1Protein kinase domain containing protein	0	0	0.630769	0.594444	0.556452	0.684524	0.959302	0.962264	0.967033	0.937173	0.806434	0.00152604	0.00933138
G_pallida_D383_scaffold_012_size_3516075	2117018	G	T	upstream_gene_variant	Gpal_D383_g10788	XP_001895334.1Protein kinase domain containing protein	0	0	0.55	0.670782	0.601227	0.71028	0.902778	0.915033	0.989744	0.930481	0.654281	0.00923863	0.0078447
G_pallida_D383_scaffold_012_size_3516075	2117046	T	C	upstream_gene_variant	Gpal_D383_g10788	XP_001895334.1Protein kinase domain containing protein	0	0	0.516484	0.618785	0.619403	0.659341	0.900763	0.89313	0.98324	0.936842	0.661951	0.0086091	0.00837475
G_pallida_D383_scaffold_012_size_3516075	2117156	G	A	upstream_gene_variant	Gpal_D383_g10788	XP_001895334.1Protein kinase domain containing protein	0	0	0.666667	0.642857	0.6875	0.823529	0.961039	0.959459	1	0.946429	0.675803	0.00754937	0.00704075
G_pallida_D383_scaffold_012_size_3516075	2117157	G	A	upstream_gene_variant	Gpal_D383_g10788	XP_001895334.1Protein kinase domain containing protein	0	0	0.666667	0.642857	0.6875	0.823529	0.961039	0.959459	1	0.946429	0.675803	0.00754937	0.00704075
G_pallida_D383_scaffold_012_size_3516075	2117162	T	C	upstream_gene_variant	Gpal_D383_g10788	XP_001895334.1Protein kinase domain containing protein	0	0	0.666667	0.642857	0.6875	0.823529	0.961039	0.959459	1	0.946429	0.675803	0.00754937	0.00704075
G_pallida_D383_scaffold_012_size_3516075	2119655	C	T	upstream_gene_variant	Gpal_D383_g10787	---NA---,XP_024505706.1Failed axon connections homolog,CAD2188906.1unnamed protein product,CAD2202273.1unnamed protein product,CAD2185028.1unnamed protein product	1	0	0.912281	0.884615	0.974026	0.980952	0.636364	0.619048	0.934426	0.88	0.706974	0.00550319	-0.00685469
G_pallida_D383_scaffold_012_size_3516075	2000406	C	A	upstream_gene_variant	Gpal_D383_g10769	---NA---	0	0	0.506438	0.454545	0.73301	0.728205	0	0	0.0421053	0.0365854	0.770922	0.00256371	-0.0161962
G_pallida_D383_scaffold_012_size_3516075	2120939	G	T	splice_region_variant&intron_variant	Gpal_D383_g10789	---NA---	0	Y	0.313305	0.366782	0.481707	0.5	0.798701	0.933333	0.951542	0.927835	0.688307	0.00667427	0.0127897
G_pallida_D383_scaffold_012_size_3516075	2126047	A	C	intron_variant	Gpal_D383_g10789	---NA---	0	Y	0.318584	0.377163	0.521739	0.497778	0.802469	0.9375	0.947826	0.925081	0.683955	0.00697031	0.0124798
G_pallida_D383_scaffold_012_size_3516075	2066625	C	A	3_prime_UTR_variant	Gpal_D383_g10780	---NA---	0	Y	0.302885	0.363636	0.490798	0.491304	0.778481	0.934132	0.945701	0.928328	0.67084	0.00791787	0.0126679
G_pallida_D383_scaffold_012_size_3516075	2122045	A	T	downstream_gene_variant	Gpal_D383_g10788	XP_001895334.1Protein kinase domain containing protein	0	0	0.526786	0.666667	0.593458	0.604167	0.918552	0.928571	1	0.895833	0.712973	0.00515947	0.00894276
G_pallida_D383_scaffold_012_size_3516075	2122664	G	A	downstream_gene_variant	Gpal_D383_g10788	XP_001895334.1Protein kinase domain containing protein	0	0	0.613043	0.616438	0.585799	0.691176	0.933775	0.923611	0.988764	0.929104	0.73193	0.00417139	0.00838102
G_pallida_D383_scaffold_012_size_3516075	2145394	C	A	upstream_gene_variant	Gpal_D383_g10789	---NA---	0	Y	0.555556	0.598214	0.817708	0.816667	0.21118	0.0855263	0.0196078	0.0967742	0.639765	0.0105174	-0.0153251
G_pallida_D383_scaffold_012_size_3516075	2143431	A	G	upstream_gene_variant	Gpal_D383_g10789	---NA---	0	Y	0.579787	0.584071	0.807292	0.786802	0.188235	0.0769231	0.0104167	0.133333	0.673221	0.00773954	-0.0153464
G_pallida_D383_scaffold_012_size_3516075	2074412	C	A	upstream_gene_variant	Gpal_D383_g10780	---NA---	0	Y	0.60733	0.53886	0.783784	0.768421	0.153333	0.0573248	0.00534759	0.131356	0.702738	0.00575525	-0.0155601
G_pallida_D383_scaffold_012_size_3516075	2144534	G	A	upstream_gene_variant	Gpal_D383_g10789	---NA---	0	Y	0.615	0.540404	0.775956	0.759358	0.132075	0.0479042	0.00492611	0.127413	0.725043	0.00451362	-0.015855
G_pallida_D383_scaffold_012_size_3516075	1917644	T	A	downstream_gene_variant	Gpal_D383_g10756	KAF7635959.1Peptidase_S9 domain-containing protein	0	Y	0.540084	0.604348	0.59375	0.721569	0.922652	0.961039	1	0.923077	0.717681	0.00490043	0.00904089
G_pallida_D383_scaffold_012_size_3516075	2005974	G	T	missense_variant	Gpal_D383_g10770	---NA---	0	Y	0.622807	0.52	0.861111	0.85567	0.156627	0.0441176	0.0133333	0.107527	0.674583	0.00763877	-0.016832
G_pallida_D383_scaffold_012_size_3516075	2124374	C	A	intron_variant	Gpal_D383_g10789	---NA---	0	Y	0.622807	0.52	0.861111	0.85567	0.156627	0.0441176	0.0133333	0.107527	0.674583	0.00763877	-0.016832
G_pallida_D383_scaffold_012_size_3516075	2554368	C	T	downstream_gene_variant	Gpal_D383_g10823	XP_029348353.1zinc finger BED domain-containing protein 4-like	0	Y	0.501587	0.584229	0.438914	0.631757	0.868996	0.945378	0.977444	0.905724	0.704114	0.00567249	0.0102706
G_pallida_D383_scaffold_012_size_3516075	2140830	T	G	missense_variant	Gpal_D383_g10789	---NA---	0	Y	0.408654	0.454545	0.483696	0.561753	0.781915	0.944785	0.990385	0.922179	0.640762	0.0104258	0.0111117
G_pallida_D383_scaffold_012_size_3516075	2127163	A	T	intron_variant	Gpal_D383_g10789	---NA---	0	Y	0.408654	0.454545	0.483696	0.561753	0.781915	0.944785	0.990385	0.922179	0.640762	0.0104258	0.0111117
G_pallida_D383_scaffold_012_size_3516075	2127001	C	G	3_prime_UTR_variant	Gpal_D383_g10789	---NA---	0	Y	0.408654	0.454545	0.483696	0.561753	0.781915	0.944785	0.990385	0.922179	0.640762	0.0104258	0.0111117
G_pallida_D383_scaffold_012_size_3516075	2134924	G	T	intron_variant	Gpal_D383_g10789	---NA---	0	Y	0.385965	0.471429	0.471795	0.558233	0.791444	0.944099	0.990521	0.927419	0.64968	0.00963142	0.0113838
G_pallida_D383_scaffold_012_size_3516075	1998421	G	T	synonymous_variant	Gpal_D383_g10769	---NA---	0	0	0.497797	0.447826	0.732143	0.723077	0	0	0.0273224	0.0454545	0.761321	0.0029105	-0.0160401
G_pallida_D383_scaffold_012_size_3516075	1910007	T	A	upstream_gene_variant	Gpal_D383_g10754	---NA---	0	Y	0.528384	0.547101	0.877934	0.794118	0.217647	0.0860927	0.0297872	0.110236	0.606438	0.0139179	-0.0149273
G_pallida_D383_scaffold_012_size_3516075	2135484	G	A	intron_variant	Gpal_D383_g10789	---NA---	0	Y	0.589928	0.541958	0.53	0.708812	0.934343	0.921788	0.996139	0.945098	0.687767	0.00671047	0.00939422
G_pallida_D383_scaffold_012_size_3516075	1922149	C	A	missense_variant	Gpal_D383_g10756	KAF7635959.1Peptidase_S9 domain-containing protein	0	Y	0.456897	0.534351	0.491979	0.556485	0.842767	0.95302	0.989474	0.920502	0.711609	0.0052363	0.0109148
G_pallida_D383_scaffold_012_size_3516075	2140236	C	T	intron_variant	Gpal_D383_g10789	---NA---	0	Y	0.43346	0.442857	0.454545	0.645022	0.878049	0.925714	0.971963	0.910714	0.704698	0.00563763	0.0114013
G_pallida_D383_scaffold_012_size_3516075	1925588	G	T	synonymous_variant	Gpal_D383_g10756	KAF7635959.1Peptidase_S9 domain-containing protein	0	Y	0.628	0.611111	0.873786	0.786026	0.155172	0.0451613	0.0160428	0.0883392	0.717434	0.00491381	-0.0172101
G_pallida_D383_scaffold_012_size_3516075	2146173	C	T	synonymous_variant	Gpal_D383_g10790	AVA09666.1putative effector protein,---NA---	0	Y	0.455752	0.536	0.543478	0.523148	0.847826	0.95	0.98913	0.915556	0.712431	0.00518991	0.0107528
G_pallida_D383_scaffold_012_size_3516075	1905208	C	T	5_prime_UTR_variant	Gpal_D383_g10754	---NA---	0	Y	0.542553	0.640138	0.534091	0.656904	0.890173	0.970588	0.986726	0.901961	0.735455	0.00400338	0.00926823
G_pallida_D383_scaffold_012_size_3516075	1910277	A	G	upstream_gene_variant	Gpal_D383_g10754	---NA---	0	Y	0.6125	0.566964	0.545872	0.74502	0.937143	0.94375	0.982759	0.917241	0.708946	0.00538847	0.00885919
G_pallida_D383_scaffold_012_size_3516075	2558568	A	C	intron_variant	Gpal_D383_g10823	XP_029348353.1zinc finger BED domain-containing protein 4-like	0	Y	0.65873	0.621622	0.897959	0.817829	0.213115	0.109827	0.0301205	0.145833	0.675216	0.00759233	-0.0163002
G_pallida_D383_scaffold_012_size_3516075	2127146	A	G	splice_region_variant&intron_variant	Gpal_D383_g10789	---NA---	0	Y	0.743316	0.718919	0.714286	0.815789	0.935065	0.965174	0.993789	0.94012	0.696808	0.00612146	0.00559274
G_pallida_D383_scaffold_012_size_3516075	2147280	T	C	5_prime_UTR_variant	Gpal_D383_g10790	AVA09666.1putative effector protein,---NA---	0	Y	0.56	0.560976	0.680272	0.765306	0.965035	0.976471	0.979167	0.815217	0.701877	0.00580746	0.00842762
G_pallida_D383_scaffold_012_size_3516075	2006783	T	C	synonymous_variant	Gpal_D383_g10770	---NA---	0	Y	0.465021	0.56682	0.284946	0.313364	0.95858	0.940476	0.977778	0.90942	0.734669	0.00404043	0.0146065
G_pallida_D383_scaffold_012_size_3516075	2144999	C	A	upstream_gene_variant	Gpal_D383_g10789	---NA---	0	Y	0.742081	0.615721	0.701613	0.766667	0.221557	0.146497	0.0454545	0.0963855	0.678953	0.00732179	-0.0148471
G_pallida_D383_scaffold_012_size_3516075	2562308	T	C	upstream_gene_variant	Gpal_D383_g10823	XP_029348353.1zinc finger BED domain-containing protein 4-like	0	Y	0.491892	0.633803	0.651163	0.621005	0.952663	0.929577	0.958904	0.956938	0.750236	0.00334958	0.00944524
G_pallida_D383_scaffold_012_size_3516075	2127287	A	G	intron_variant	Gpal_D383_g10789	---NA---	0	Y	0.563877	0.613821	0.55914	0.672489	0.87013	0.922222	0.97561	0.938776	0.678944	0.00732243	0.00840543
G_pallida_D383_scaffold_012_size_3516075	2132623	G	C	intron_variant	Gpal_D383_g10789	---NA---	0	Y	0.556604	0.612069	0.557471	0.674107	0.89759	0.908602	0.956731	0.939163	0.717769	0.00489566	0.00857394
G_pallida_D383_scaffold_012_size_3516075	1917203	C	G	downstream_gene_variant	Gpal_D383_g10756	KAF7635959.1Peptidase_S9 domain-containing protein	0	Y	0.494253	0.551867	0.251256	0.292	0.940217	0.932584	0.964467	0.885017	0.715013	0.00504611	0.0144632
G_pallida_D383_scaffold_012_size_3516075	2137385	A	G	intron_variant	Gpal_D383_g10789	---NA---	0	Y	0.570312	0.591111	0.550926	0.656904	0.907895	0.966102	1	0.939502	0.741938	0.0037067	0.0095837
G_pallida_D383_scaffold_012_size_3516075	2073223	T	C	upstream_gene_variant	Gpal_D383_g10780	---NA---	0	Y	0.574132	0.616327	0.583333	0.62249	0.915254	0.925926	1	0.898089	0.733045	0.00411774	0.00883576
G_pallida_D383_scaffold_012_size_3516075	2132744	T	C	intron_variant	Gpal_D383_g10789	---NA---	0	Y	0.721805	0.796875	0.72093	0.828767	0.958621	0.952381	1	0.960784	0.664137	0.00843534	0.00530258
G_pallida_D383_scaffold_012_size_3516075	2126382	T	C	3_prime_UTR_variant	Gpal_D383_g10789	---NA---	0	Y	0.5	0.560976	0.368421	0.677966	0.960784	0.893617	0.954545	0.758621	0.678395	0.00736175	0.0103814
G_pallida_D383_scaffold_012_size_3516075	2123539	C	G	3_prime_UTR_variant	Gpal_D383_g10789	---NA---	0	Y	0.61991	0.632075	0.581081	0.781421	0.950617	0.959064	0.983607	0.973282	0.70385	0.00568829	0.00843745
G_pallida_D383_scaffold_012_size_3516075	2145224	A	C	upstream_gene_variant	Gpal_D383_g10789	---NA---	0	Y	0.558824	0.606061	0.874172	0.785311	0.122807	0.116279	0.041958	0.0578947	0.680145	0.00723694	-0.0163008
G_pallida_D383_scaffold_012_size_3516075	2054442	A	G	5_prime_UTR_variant	Gpal_D383_g10777	AAP30762.1putative gland protein G7E05	0	Y	0.495726	0.52	0.595238	0.682927	0.849398	0.953757	0.990654	0.952727	0.638941	0.0105936	0.00942247
G_pallida_D383_scaffold_012_size_3516075	1916575	T	A	downstream_gene_variant	Gpal_D383_g10756	KAF7635959.1Peptidase_S9 domain-containing protein	0	Y	0.521186	0.582979	0.516304	0.634703	0.950704	0.963504	0.987578	0.94052	0.791767	0.00191037	0.0107749
G_pallida_D383_scaffold_012_size_3516075	2074075	T	C	upstream_gene_variant	Gpal_D383_g10780	---NA---	0	Y	0.514768	0.495902	0.86	0.715385	0.0842697	0.0657895	0.03125	0.120301	0.690176	0.00654986	-0.01543
G_pallida_D383_scaffold_012_size_3516075	2131726	A	C	intron_variant	Gpal_D383_g10789	---NA---	0	Y	0.550218	0.577689	0.555556	0.733083	0.947368	0.92638	0.986111	0.900344	0.715536	0.0050173	0.00909846
G_pallida_D383_scaffold_012_size_3516075	2552306	G	A	downstream_gene_variant	Gpal_D383_g10823	XP_029348353.1zinc finger BED domain-containing protein 4-like	0	Y	0.486692	0.536	0.57619	0.679825	0.89418	0.943299	0.995475	0.944664	0.686611	0.00678854	0.00985891
G_pallida_D383_scaffold_012_size_3516075	2145198	C	T	upstream_gene_variant	Gpal_D383_g10789	---NA---	0	Y	0.580645	0.517241	0.83908	0.78903	0.161616	0.104651	0.0120482	0.0985222	0.640889	0.0104142	-0.0152574
G_pallida_D383_scaffold_012_size_3516075	2130465	T	C	intron_variant	Gpal_D383_g10789	---NA---	0	Y	0.47807	0.562264	0.837079	0.714286	0.111801	0.0903226	0.021164	0.0985915	0.665607	0.00831987	-0.0149864
G_pallida_D383_scaffold_012_size_3516075	2057644	G	A	upstream_gene_variant	Gpal_D383_g10777	AAP30762.1putative gland protein G7E05	0	Y	0.558824	0.606061	0.874172	0.785311	0.122807	0.116279	0.041958	0.0578947	0.680145	0.00723694	-0.0163008
G_pallida_D383_scaffold_012_size_3516075	2131821	C	T	intron_variant	Gpal_D383_g10789	---NA---	0	Y	0.56383	0.589744	0.578652	0.623188	0.938095	0.937173	1	0.790323	0.746096	0.00352463	0.00903294
G_pallida_D383_scaffold_012_size_3516075	1910273	C	A	upstream_gene_variant	Gpal_D383_g10754	---NA---	0	Y	0.439815	0.541126	0.539474	0.66805	0.912442	0.890476	0.995556	0.919861	0.660925	0.00869149	0.0100045
G_pallida_D383_scaffold_012_size_3516075	2127561	A	G	intron_variant	Gpal_D383_g10789	---NA---	0	Y	0.527778	0.606061	0.596491	0.759336	0.953917	0.914286	0.995556	0.926829	0.663201	0.00850943	0.00868096
G_pallida_D383_scaffold_012_size_3516075	3226585	G	A	3_prime_UTR_variant	Gpal_D383_g10875	AVA09661.1putative effector protein	0	Y	0.511111	0.611111	0.557604	0.716895	0.969231	0.945813	0.994949	0.891386	0.743401	0.0036419	0.00966636
G_pallida_D383_scaffold_012_size_3516075	2141655	G	A	downstream_gene_variant	Gpal_D383_g10790	AVA09666.1putative effector protein,---NA---	0	Y	0.464151	0.596838	0.601942	0.658088	0.896907	0.962264	0.991228	0.894118	0.71495	0.00504957	0.0095937
G_pallida_D383_scaffold_012_size_3516075	2141660	G	T	downstream_gene_variant	Gpal_D383_g10790	AVA09666.1putative effector protein,---NA---	0	Y	0.607477	0.574468	0.568306	0.669291	0.971292	0.968553	0.976303	0.907336	0.827709	0.00106771	0.00973137
G_pallida_D383_scaffold_012_size_3516075	2141407	G	A	downstream_gene_variant	Gpal_D383_g10790	AVA09666.1putative effector protein,---NA---	0	Y	0.511416	0.504274	0.85906	0.732	0.0961538	0.0694444	0.0283019	0.115385	0.679897	0.00725453	-0.01542
G_pallida_D383_scaffold_012_size_3516075	3353014	T	G	downstream_gene_variant	Gpal_D383_g10897	QLK97562.1 chitinase	0	Y	0.620192	0.78	0.697183	0.761111	0.94186	0.955414	1	0.947368	0.660712	0.00870865	0.0065489
G_pallida_D383_scaffold_012_size_3516075	2075475	C	G	upstream_gene_variant	Gpal_D383_g10780	---NA---	0	Y	0.678392	0.810056	0.69697	0.770186	0.95625	0.951724	1	0.95122	0.67162	0.00785917	0.00599381
G_pallida_D383_scaffold_012_size_3516075	2074538	C	A	upstream_gene_variant	Gpal_D383_g10780	---NA---	0	Y	0.528796	0.430556	0.647059	0.686192	0	0	0.029703	0.0255319	0.788719	0.00199779	-0.0153981
G_pallida_D383_scaffold_012_size_3516075	1917840	A	T	downstream_gene_variant	Gpal_D383_g10756	KAF7635959.1Peptidase_S9 domain-containing protein	0	Y	0.427273	0.503759	0.549451	0.655	0.922222	0.911111	0.979381	0.877953	0.715269	0.005032	0.0104822
G_pallida_D383_scaffold_012_size_3516075	1924787	G	A	synonymous_variant	Gpal_D383_g10756	KAF7635959.1Peptidase_S9 domain-containing protein	0	Y	0.488372	0.505837	0.524862	0.63964	0.891304	0.9125	0.995633	0.941634	0.68578	0.00684506	0.0102785
G_pallida_D383_scaffold_012_size_3516075	2149341	T	A	3_prime_UTR_variant	Gpal_D383_g10791	ACQ55290.1RBP-1 protein	1	0	0.431579	0.429864	0.5	0.608466	0.870192	0.949275	0.95122	0.644068	0.68453	0.00693065	0.0104519
G_pallida_D383_scaffold_012_size_3516075	2149622	C	G	3_prime_UTR_variant	Gpal_D383_g10791	ACQ55290.1RBP-1 protein	1	0	0.469767	0.463636	0.576271	0.668342	0.884615	0.979021	1	0.892857	0.699181	0.00597299	0.0106233
G_pallida_D383_scaffold_012_size_3516075	2554232	A	C	downstream_gene_variant	Gpal_D383_g10823	XP_029348353.1zinc finger BED domain-containing protein 4-like	0	Y	0.546512	0.560311	0.524862	0.63964	0.934783	0.91875	0.995633	0.941634	0.732816	0.00412873	0.0100107
G_pallida_D383_scaffold_012_size_3516075	2152806	C	A	synonymous_variant	Gpal_D383_g10791	ACQ55290.1RBP-1 protein	1	0	0.424658	0.590909	0.59596	0.672897	0.961039	0.968254	1	0.88	0.737576	0.00390459	0.0105575
G_pallida_D383_scaffold_012_size_3516075	2152914	T	C	synonymous_variant	Gpal_D383_g10791	ACQ55290.1RBP-1 protein	1	0	0.324444	0.497409	0.583851	0.589623	0.805755	0.951049	0.974522	0.913295	0.613463	0.0131445	0.0108103
G_pallida_D383_scaffold_012_size_3516075	2153599	C	T	synonymous_variant	Gpal_D383_g10791	ACQ55290.1RBP-1 protein	1	0	0.716312	0.6	0.794737	0.808271	0.228448	0.139785	0.116	0.125	0.721158	0.00471497	-0.015233
G_pallida_D383_scaffold_012_size_3516075	2154422	T	C	upstream_gene_variant	Gpal_D383_g10791	ACQ55290.1RBP-1 protein	1	0	0.791489	0.664311	0.875706	0.931915	0.272189	0.169935	0.111111	0.100457	0.673885	0.00769032	-0.0168745
G_pallida_D383_scaffold_012_size_3516075	2157341	T	G	upstream_gene_variant	Gpal_D383_g10791	ACQ55290.1RBP-1 protein	1	0	0.325	0.451477	0.603774	0.550459	0.803371	0.92029	0.933702	0.926829	0.625208	0.0119202	0.0108339
G_pallida_D383_scaffold_012_size_3516075	2160649	G	T	downstream_gene_variant	Gpal_D383_g10792	---NA---	0	0	0.563333	0.506173	0.831111	0.762452	0.0824176	0.0534759	0.00913242	0.0888158	0.706422	0.00553559	-0.0162634
G_pallida_D383_scaffold_012_size_3516075	2160695	A	G	synonymous_variant	Gpal_D383_g10793	KHN87631.1Peptidyl-prolyl cis-trans isomerase FKBP4	0	0	0.652344	0.532663	0.811828	0.826087	0.121547	0.0793651	0.119048	0.0981818	0.75998	0.00296138	-0.0164258
G_pallida_D383_scaffold_012_size_3516075	2160965	C	A	downstream_gene_variant	Gpal_D383_g10792	---NA---	0	0	0.5	0.407692	0.811828	0.71374	0.0869565	0.0949721	0.0211864	0.108527	0.629102	0.0115328	-0.0141021
G_pallida_D383_scaffold_012_size_3516075	2161993	T	C	downstream_gene_variant	Gpal_D383_g10792	---NA---	0	0	0.602871	0.561069	0.812834	0.883929	0.168605	0.169811	0.0376344	0.078125	0.615038	0.0129754	-0.0153629
G_pallida_D383_scaffold_012_size_3516075	2161999	C	T	downstream_gene_variant	Gpal_D383_g10792	---NA---	0	0	0.601852	0.567164	0.824468	0.877637	0.178378	0.168675	0.05	0.0795455	0.620137	0.0124385	-0.0153231
G_pallida_D383_scaffold_012_size_3516075	2162205	T	G	downstream_gene_variant	Gpal_D383_g10792	---NA---	0	0	0.732919	0.796791	0.703704	0.836634	0.946108	0.966887	0.994737	0.968254	0.657125	0.0090016	0.00534714
G_pallida_D383_scaffold_012_size_3516075	2162487	A	T	downstream_gene_variant	Gpal_D383_g10792	---NA---	0	0	0.56682	0.612648	0.588542	0.69869	0.928144	0.948387	1	0.90708	0.736554	0.00395198	0.00882122
G_pallida_D383_scaffold_012_size_3516075	2162613	C	T	splice_region_variant&intron_variant	Gpal_D383_g10793	KHN87631.1Peptidyl-prolyl cis-trans isomerase FKBP4	0	0	0.531792	0.575472	0.604317	0.724138	0.903226	0.944	0.982759	0.896104	0.699769	0.00593663	0.00867277
G_pallida_D383_scaffold_012_size_3516075	2163747	G	A	3_prime_UTR_variant	Gpal_D383_g10794	CEF67399.1 FI18412p1	0	0	0.760181	0.666667	0.825301	0.853448	0.312849	0.188889	0.0661157	0.115079	0.621353	0.0123128	-0.015208
G_pallida_D383_scaffold_012_size_3516075	2163761	T	C	3_prime_UTR_variant	Gpal_D383_g10794	CEF67399.1 FI18412p1	0	0	0.528302	0.453441	0.762195	0.8	0.14359	0.0825243	0.0595238	0.110204	0.652593	0.0093814	-0.0142744
G_pallida_D383_scaffold_012_size_3516075	2164085	A	G	synonymous_variant	Gpal_D383_g10793	KHN87631.1Peptidyl-prolyl cis-trans isomerase FKBP4	0	0	0.541667	0.456954	0.772727	0.742972	0.0718232	0.0718232	0.0179372	0.0922509	0.695806	0.00618486	-0.015122
G_pallida_D383_scaffold_012_size_3516075	2164262	A	G	3_prime_UTR_variant	Gpal_D383_g10794	CEF67399.1 FI18412p1	0	0	0.477366	0.410448	0.816667	0.702586	0.0597015	0.0532544	0.0230415	0.102941	0.661791	0.00862188	-0.0146813
G_pallida_D383_scaffold_012_size_3516075	2164293	G	A	3_prime_UTR_variant	Gpal_D383_g10794	CEF67399.1 FI18412p1	0	0	0.54251	0.622222	0.497175	0.669528	0.954338	0.9375	0.987342	0.939597	0.745414	0.00355406	0.0100247
G_pallida_D383_scaffold_012_size_3516075	2164344	C	T	3_prime_UTR_variant	Gpal_D383_g10794	CEF67399.1 FI18412p1	0	0	0.482587	0.436464	0.873239	0.772973	0.0890411	0.12782	0.0592105	0.112821	0.604295	0.0141601	-0.0145006
G_pallida_D383_scaffold_012_size_3516075	2164349	A	C	3_prime_UTR_variant	Gpal_D383_g10794	CEF67399.1 FI18412p1	0	0	0.482587	0.436464	0.873239	0.772973	0.0890411	0.12782	0.0592105	0.112821	0.604295	0.0141601	-0.0145006
G_pallida_D383_scaffold_012_size_3516075	2164569	A	G	downstream_gene_variant	Gpal_D383_g10793	KHN87631.1Peptidyl-prolyl cis-trans isomerase FKBP4	0	0	0.839779	0.726667	0.984496	0.953125	0.186335	0.185484	0.181818	0.581395	0.752108	0.00327242	-0.0171557
G_pallida_D383_scaffold_012_size_3516075	2165023	A	G	3_prime_UTR_variant	Gpal_D383_g10794	CEF67399.1 FI18412p1	0	0	0.486692	0.454955	0.767442	0.710784	0.0947867	0.0731707	0.0289855	0.1	0.675484	0.00757263	-0.0141672
G_pallida_D383_scaffold_012_size_3516075	2165044	T	C	3_prime_UTR_variant	Gpal_D383_g10794	CEF67399.1 FI18412p1	0	0	0.773723	0.7	0.895288	0.818565	0.296651	0.178771	0.0327103	0.136364	0.63514	0.0109497	-0.0160569
G_pallida_D383_scaffold_012_size_3516075	2165321	T	C	downstream_gene_variant	Gpal_D383_g10793	KHN87631.1Peptidyl-prolyl cis-trans isomerase FKBP4	0	0	0.630137	0.506173	0.766497	0.661836	0.0747126	0.0671642	0.0301205	0.0603774	0.756553	0.00309418	-0.0156776
G_pallida_D383_scaffold_012_size_3516075	2165505	G	T	3_prime_UTR_variant	Gpal_D383_g10794	CEF67399.1 FI18412p1	0	0	0.57277	0.677551	0.566502	0.651786	0.976471	0.95	0.993243	0.932773	0.780657	0.00224217	0.00940474
G_pallida_D383_scaffold_012_size_3516075	2166673	A	G	upstream_gene_variant	Gpal_D383_g10796	---NA---	0	0	0.722222	0.651282	0.794521	0.84472	0.248175	0.110169	0.0614035	0.0798479	0.685526	0.00686239	-0.0162456
G_pallida_D383_scaffold_012_size_3516075	2167005	T	A	3_prime_UTR_variant	Gpal_D383_g10795	CEF67399.1 FI18412p1,XP_029912187.1solute carrier family 26 member 6	4	0	0.513619	0.629371	0.637931	0.623853	0.93617	0.886076	0.985915	0.911538	0.691238	0.00647987	0.00860327
G_pallida_D383_scaffold_012_size_3516075	2167858	A	G	synonymous_variant	Gpal_D383_g10795	CEF67399.1 FI18412p1,XP_029912187.1solute carrier family 26 member 6	4	0	0.51087	0.672727	0.505682	0.589744	0.913793	0.961326	0.924051	0.945312	0.786132	0.00207411	0.0101109
G_pallida_D383_scaffold_012_size_3516075	2167912	T	A	3_prime_UTR_variant	Gpal_D383_g10795	CEF67399.1 FI18412p1,XP_029912187.1solute carrier family 26 member 6	4	0	0.546816	0.67033	0.508287	0.586777	0.956044	0.951515	0.939815	0.936396	0.810159	0.00143764	0.0101841
G_pallida_D383_scaffold_012_size_3516075	2168954	C	T	upstream_gene_variant	Gpal_D383_g10794	CEF67399.1 FI18412p1	0	0	0.560185	0.492308	0.775401	0.808511	0.0875	0.0617978	0.11165	0.0888889	0.744838	0.00357904	-0.0157153
G_pallida_D383_scaffold_012_size_3516075	2169686	T	G	upstream_gene_variant	Gpal_D383_g10794	CEF67399.1 FI18412p1	0	0	0.557143	0.578073	0.553435	0.684524	0.891304	0.927083	0.995798	0.953795	0.674264	0.00766229	0.00902724
G_pallida_D383_scaffold_012_size_3516075	2170881	A	C	upstream_gene_variant	Gpal_D383_g10794	CEF67399.1 FI18412p1	0	0	0.647826	0.602459	0.586826	0.716738	0.9	0.948571	0.989362	0.921429	0.698707	0.00600248	0.00794975
G_pallida_D383_scaffold_012_size_3516075	2172701	A	C	missense_variant	Gpal_D383_g10796	---NA---	0	0	0.538182	0.64876	0.557214	0.721311	0.979452	0.958084	0.964444	0.952206	0.780815	0.00223719	0.0096315
G_pallida_D383_scaffold_012_size_3516075	2173495	T	G	synonymous_variant	Gpal_D383_g10795	CEF67399.1 FI18412p1,XP_029912187.1solute carrier family 26 member 6	4	0	0.584746	0.558233	0.587209	0.693694	0.881081	0.955556	0.970732	0.930894	0.719086	0.00482488	0.00873158
G_pallida_D383_scaffold_012_size_3516075	2173642	A	G	synonymous_variant	Gpal_D383_g10795	CEF67399.1 FI18412p1,XP_029912187.1solute carrier family 26 member 6	4	0	0.764706	0.717647	0.889474	0.897778	0.207101	0.104478	0.0696517	0.0932203	0.733946	0.0040747	-0.0184152
G_pallida_D383_scaffold_012_size_3516075	2173823	T	C	synonymous_variant	Gpal_D383_g10795	CEF67399.1 FI18412p1,XP_029912187.1solute carrier family 26 member 6	4	0	0.489451	0.506438	0.810945	0.706186	0.179487	0.111801	0.0210526	0.0851064	0.601065	0.0145308	-0.0135831
G_pallida_D383_scaffold_012_size_3516075	2173865	A	G	splice_region_variant&synonymous_variant	Gpal_D383_g10795	CEF67399.1 FI18412p1,XP_029912187.1solute carrier family 26 member 6	4	0	0.583333	0.534351	0.846154	0.784	0.234375	0.100629	0.0990099	0.0859375	0.647392	0.00983103	-0.0146009
G_pallida_D383_scaffold_012_size_3516075	2173888	G	A	upstream_gene_variant	Gpal_D383_g10795	CEF67399.1 FI18412p1,XP_029912187.1solute carrier family 26 member 6	4	0	0.594937	0.528	0.84456	0.806723	0.241935	0.111111	0.100503	0.0923695	0.636604	0.0108116	-0.0145505
G_pallida_D383_scaffold_012_size_3516075	2177557	A	C	upstream_gene_variant	Gpal_D383_g10795	CEF67399.1 FI18412p1,XP_029912187.1solute carrier family 26 member 6	4	0	0.53125	0.668	0.643979	0.697297	0.908046	0.972376	0.990741	0.935484	0.71196	0.00521643	0.00848652
G_pallida_D383_scaffold_012_size_3516075	2177809	G	A	upstream_gene_variant	Gpal_D383_g10795	CEF67399.1 FI18412p1,XP_029912187.1solute carrier family 26 member 6	4	0	0.403846	0.379592	0.434389	0.462687	0.865854	0.866197	0.994681	0.85782	0.705801	0.00557217	0.0123528
G_pallida_D383_scaffold_012_size_3516075	2177934	A	T	upstream_gene_variant	Gpal_D383_g10795	CEF67399.1 FI18412p1,XP_029912187.1solute carrier family 26 member 6	4	0	0.281646	0.253012	0.387597	0.422925	0.777778	0.798913	0.986111	0.863787	0.608397	0.0136991	0.013021
G_pallida_D383_scaffold_012_size_3516075	2178166	G	A	5_prime_UTR_variant	Gpal_D383_g10795	CEF67399.1 FI18412p1,XP_029912187.1solute carrier family 26 member 6	4	0	0.3	0.313187	0.382239	0.439024	0.794118	0.798122	0.976959	0.874101	0.626494	0.0117913	0.0126118
G_pallida_D383_scaffold_012_size_3516075	2179510	C	T	upstream_gene_variant	Gpal_D383_g10795	CEF67399.1 FI18412p1,XP_029912187.1solute carrier family 26 member 6	4	0	0.165217	0.3	0.267176	0.282895	0.682692	0.783019	0.82243	0.806897	0.715553	0.00501635	0.0136003
G_pallida_D383_scaffold_012_size_3516075	2179563	T	C	upstream_gene_variant	Gpal_D383_g10795	CEF67399.1 FI18412p1,XP_029912187.1solute carrier family 26 member 6	4	0	0.791667	0.698198	0.932432	0.9	0.388889	0.177305	0.0914634	0.155963	0.60617	0.0139481	-0.0158235
G_pallida_D383_scaffold_012_size_3516075	2179611	A	G	upstream_gene_variant	Gpal_D383_g10795	CEF67399.1 FI18412p1,XP_029912187.1solute carrier family 26 member 6	4	0	0.286885	0.310638	0.396226	0.413953	0.698864	0.863095	0.947368	0.841667	0.625268	0.0119142	0.0123273
G_pallida_D383_scaffold_012_size_3516075	2181339	A	C	upstream_gene_variant	Gpal_D383_g10797	---NA---	0	0	0.800847	0.904762	0.960784	0.919708	0.657895	0.483871	0.878049	0.81203	0.650847	0.00953067	-0.00734736
G_pallida_D383_scaffold_012_size_3516075	2198706	A	C	intergenic_region	Gpal_D383_g10798-Gpal_D383_g10799				0.903061	0.906077	0.949772	0.977169	0.470588	0.325301	0.870079	0.883333	0.722397	0.00465011	-0.0117834
G_pallida_D383_scaffold_012_size_3516075	2199160	A	C	intergenic_region	Gpal_D383_g10798-Gpal_D383_g10799				0.807107	0.944099	0.977273	0.953488	0.595238	0.52381	0.792157	0.721362	0.856696	0.000607963	-0.00871195
G_pallida_D383_scaffold_012_size_3516075	2278412	T	A	upstream_gene_variant	Gpal_D383_g10801	---NA---	0	0	0.802817	0.5	0.73913	0.651163	0.166667	0.0428571	0.225	0.294737	0.84878	0.000716425	-0.0146473
G_pallida_D383_scaffold_012_size_3516075	1879656	T	A	upstream_gene_variant	Gpal_D383_g10750	---NA---	0	0	0.661905	0.604167	0.42381	0.369048	0	0	0.0284091	0.0495868	0.771975	0.00252749	-0.0138768
G_pallida_D383_scaffold_012_size_3516075	2278512	C	A	upstream_gene_variant	Gpal_D383_g10801	---NA---	0	0	0.460993	0.491228	0.328767	0.4	0.837037	0.948276	0.816667	0.800905	0.8664	0.000490932	0.0123906
G_pallida_D383_scaffold_012_size_3516075	2279697	T	A	intron_variant	Gpal_D383_g10801	---NA---	0	0	0.844828	0.84466	0.990566	1	0.540541	0.416667	0.90099	0.874046	0.637688	0.0107101	-0.00963562
G_pallida_D383_scaffold_012_size_3516075	2562264	T	C	upstream_gene_variant	Gpal_D383_g10823	XP_029348353.1zinc finger BED domain-containing protein 4-like	0	Y	0.603093	0.628866	0.605442	0.712644	0.881657	0.922581	0.986755	0.966667	0.642948	0.010227	0.0076999
G_pallida_D383_scaffold_012_size_3516075	2345574	T	G	splice_region_variant&intron_variant	Gpal_D383_g10807	CDJ90053.1Peptidase M24 domain containing protein	0	0	0.654618	0.517949	0.816754	0.889474	0.335366	0.178082	0.413613	0.47619	0.69622	0.00615857	-0.0114037
G_pallida_D383_scaffold_012_size_3516075	2345731	T	C	downstream_gene_variant	Gpal_D383_g10808	KHN88211.1Putative phosphatidate phosphatase	6	0	0.455738	0.35443	0.440476	0.455357	0.0714286	0.0465116	0.296875	0.373188	0.801902	0.00163852	-0.00831473
G_pallida_D383_scaffold_012_size_3516075	2345787	T	C	synonymous_variant	Gpal_D383_g10807	CDJ90053.1Peptidase M24 domain containing protein	0	0	0.582237	0.534351	0.839572	0.941176	0.342697	0.146018	0.504587	0.52669	0.611812	0.0133234	-0.0113771
G_pallida_D383_scaffold_012_size_3516075	2345930	G	A	downstream_gene_variant	Gpal_D383_g10808	KHN88211.1Putative phosphatidate phosphatase	6	0	0.701613	0.709804	0.618497	0.661538	0.925743	0.958084	0.837719	0.736	0.819093	0.00123996	0.00630455
G_pallida_D383_scaffold_012_size_3516075	2346391	C	T	downstream_gene_variant	Gpal_D383_g10808	KHN88211.1Putative phosphatidate phosphatase	6	0	0.586207	0.468599	0.825581	0.830189	0.277778	0.181818	0.419162	0.502146	0.645392	0.0100078	-0.0107087
G_pallida_D383_scaffold_012_size_3516075	2347152	G	A	synonymous_variant	Gpal_D383_g10807	CDJ90053.1Peptidase M24 domain containing protein	0	0	0.635468	0.755556	0.701087	0.672131	0.92228	0.954887	0.847368	0.691667	0.658042	0.008926	0.00559651
G_pallida_D383_scaffold_012_size_3516075	2347522	C	A	3_prime_UTR_variant	Gpal_D383_g10808	KHN88211.1Putative phosphatidate phosphatase	6	0	0.737991	0.569079	0.918605	0.973244	0.415205	0.195312	0.605263	0.666667	0.611631	0.0133431	-0.0114571
G_pallida_D383_scaffold_012_size_3516075	2347595	A	G	3_prime_UTR_variant	Gpal_D383_g10808	KHN88211.1Putative phosphatidate phosphatase	6	0	0.61794	0.77377	0.665025	0.644654	0.909502	0.929907	0.723502	0.685358	0.621051	0.0123439	0.00537818
G_pallida_D383_scaffold_012_size_3516075	2347669	A	G	3_prime_UTR_variant	Gpal_D383_g10808	KHN88211.1Putative phosphatidate phosphatase	6	0	0.681452	0.808889	0.693642	0.65019	0.951351	0.947644	0.801556	0.706897	0.602274	0.0143913	0.00529844
G_pallida_D383_scaffold_012_size_3516075	2347828	A	T	3_prime_UTR_variant	Gpal_D383_g10808	KHN88211.1Putative phosphatidate phosphatase	6	0	0.697248	0.718615	0.654167	0.637795	0.917073	0.954545	0.815534	0.697674	0.741046	0.00374659	0.00584767
G_pallida_D383_scaffold_012_size_3516075	2347913	T	C	3_prime_UTR_variant	Gpal_D383_g10808	KHN88211.1Putative phosphatidate phosphatase	6	0	0.574144	0.519737	0.717949	0.874494	0.308411	0.159091	0.372951	0.462209	0.671091	0.00789896	-0.0106532
G_pallida_D383_scaffold_012_size_3516075	2349377	A	G	upstream_gene_variant	Gpal_D383_g10809	PIO72608.1SAC3/GANP family protein	1	0	0.788889	0.708333	0.824324	0.904762	0.243902	0.0869565	0.680556	0.536842	0.860128	0.000564637	-0.0150262
G_pallida_D383_scaffold_012_size_3516075	2349545	T	C	upstream_gene_variant	Gpal_D383_g10809	PIO72608.1SAC3/GANP family protein	1	0	0.373563	0.441176	0.577465	0.481081	0.142857	0.0681818	0.289308	0.367347	0.782601	0.00218146	-0.00848126
G_pallida_D383_scaffold_012_size_3516075	2349738	G	A	synonymous_variant	Gpal_D383_g10808	KHN88211.1Putative phosphatidate phosphatase	6	0	0.568421	0.568862	0.265823	0.24	0.878981	0.968	0.560976	0.526316	0.624554	0.0119862	0.0116019
G_pallida_D383_scaffold_012_size_3516075	2350480	C	A	upstream_gene_variant	Gpal_D383_g10809	PIO72608.1SAC3/GANP family protein	1	0	0.533898	0.691729	0.737589	0.756477	0.857143	0.961538	0.792453	0.819095	0.655195	0.009162	0.00580715
G_pallida_D383_scaffold_012_size_3516075	2350715	C	G	upstream_gene_variant	Gpal_D383_g10809	PIO72608.1SAC3/GANP family protein	1	0	0.80198	0.793103	0.644068	0.664179	0.403509	0.269231	0.727273	0.67	0.635382	0.0109268	-0.00862866
G_pallida_D383_scaffold_012_size_3516075	2350728	T	A	upstream_gene_variant	Gpal_D383_g10809	PIO72608.1SAC3/GANP family protein	1	0	0.652381	0.748918	0.619883	0.609137	0.883333	0.958621	0.707547	0.750973	0.758467	0.00301949	0.00611979
G_pallida_D383_scaffold_012_size_3516075	2350916	G	A	splice_region_variant&intron_variant	Gpal_D383_g10808	KHN88211.1Putative phosphatidate phosphatase	6	0	0.473171	0.313514	0.566929	0.646154	0.129032	0.0718954	0.252475	0.271845	0.728853	0.00432198	-0.00986948
G_pallida_D383_scaffold_012_size_3516075	2351043	C	T	synonymous_variant	Gpal_D383_g10808	KHN88211.1Putative phosphatidate phosphatase	6	0	0.608696	0.4625	0.646552	0.793939	0.317241	0.128571	0.43871	0.35122	0.71769	0.00489991	-0.0101056
G_pallida_D383_scaffold_012_size_3516075	2351992	G	A	upstream_gene_variant	Gpal_D383_g10809	PIO72608.1SAC3/GANP family protein	1	0	0.480519	0.507463	0.291667	0.209302	0.773973	0.896	0.652174	0.657005	0.763651	0.00282355	0.0114782
G_pallida_D383_scaffold_012_size_3516075	2352236	C	T	synonymous_variant	Gpal_D383_g10808	KHN88211.1Putative phosphatidate phosphatase	6	0	0.654618	0.716418	0.690265	0.689394	0.842105	0.957831	0.815385	0.8	0.867087	0.000483278	0.00527962
G_pallida_D383_scaffold_012_size_3516075	2354497	T	C	synonymous_variant	Gpal_D383_g10809	PIO72608.1SAC3/GANP family protein	1	0	0.606481	0.593074	0.786096	0.890411	0.290323	0.232877	0.497512	0.399123	0.775693	0.00240244	-0.0113717
G_pallida_D383_scaffold_012_size_3516075	2354584	A	T	upstream_gene_variant	Gpal_D383_g10808	KHN88211.1Putative phosphatidate phosphatase	6	0	0.588235	0.522124	0.695906	0.87156	0.375723	0.224242	0.437838	0.304721	0.631196	0.0113281	-0.00971805
G_pallida_D383_scaffold_012_size_3516075	2355412	C	T	upstream_gene_variant	Gpal_D383_g10808	KHN88211.1Putative phosphatidate phosphatase	6	0	0.450893	0.478102	0.34375	0.304933	0.697297	0.828571	0.688645	0.724638	0.79476	0.00182711	0.00973427
G_pallida_D383_scaffold_012_size_3516075	2355427	G	T	upstream_gene_variant	Gpal_D383_g10808	KHN88211.1Putative phosphatidate phosphatase	6	0	0.629032	0.737201	0.717949	0.682731	0.86413	0.929825	0.813725	0.834459	0.862954	0.00053056	0.00523146
G_pallida_D383_scaffold_012_size_3516075	2355995	T	C	upstream_gene_variant	Gpal_D383_g10808	KHN88211.1Putative phosphatidate phosphatase	6	0	0.686567	0.754717	0.742489	0.674242	0.887755	0.993976	0.733668	0.79021	0.72557	0.00448675	0.00520265
G_pallida_D383_scaffold_012_size_3516075	2355999	T	G	upstream_gene_variant	Gpal_D383_g10808	KHN88211.1Putative phosphatidate phosphatase	6	0	0.686567	0.754717	0.742489	0.674242	0.887755	0.993976	0.733668	0.79021	0.72557	0.00448675	0.00520265
G_pallida_D383_scaffold_012_size_3516075	2356413	C	T	3_prime_UTR_variant	Gpal_D383_g10809	PIO72608.1SAC3/GANP family protein	1	0	0.73301	0.816216	0.727941	0.778947	0.948718	0.971831	0.892157	0.780269	0.707432	0.00547641	0.004532
G_pallida_D383_scaffold_012_size_3516075	2356512	A	G	3_prime_UTR_variant	Gpal_D383_g10809	PIO72608.1SAC3/GANP family protein	1	0	0.597285	0.516908	0.784615	0.778302	0.339623	0.142857	0.413978	0.417722	0.74076	0.00375946	-0.010645
G_pallida_D383_scaffold_012_size_3516075	2356573	A	G	3_prime_UTR_variant	Gpal_D383_g10809	PIO72608.1SAC3/GANP family protein	1	0	0.658537	0.533784	0.84375	0.88	0.406897	0.160584	0.44186	0.426136	0.675412	0.00757791	-0.0112796
G_pallida_D383_scaffold_012_size_3516075	2356574	G	A	3_prime_UTR_variant	Gpal_D383_g10809	PIO72608.1SAC3/GANP family protein	1	0	0.658537	0.533784	0.84375	0.88	0.406897	0.160584	0.44186	0.426136	0.675412	0.00757791	-0.0112796
G_pallida_D383_scaffold_012_size_3516075	2363873	G	A	upstream_gene_variant	Gpal_D383_g10810	KAF7626115.1Exonuclease domain-containing protein	0	0	0.87931	0.893048	0.77381	0.874251	0.984496	0.990654	0.925714	0.95082	0.708138	0.00543531	0.00337588
G_pallida_D383_scaffold_012_size_3516075	2365824	A	G	upstream_gene_variant	Gpal_D383_g10810	KAF7626115.1Exonuclease domain-containing protein	0	0	0.886667	0.957265	0.986111	1	0.746667	0.680556	0.972789	0.913934	0.615336	0.0129436	-0.00532991
G_pallida_D383_scaffold_012_size_3516075	2367424	T	C	upstream_gene_variant	Gpal_D383_g10810	KAF7626115.1Exonuclease domain-containing protein	0	0	0.787097	0.880282	0.974227	0.970874	0.513158	0.581395	0.882979	0.850394	0.619442	0.0125107	-0.00775174
G_pallida_D383_scaffold_012_size_3516075	2368001	A	G	upstream_gene_variant	Gpal_D383_g10810	KAF7626115.1Exonuclease domain-containing protein	0	0	0.511905	0.438889	0.666667	0.679739	0.317919	0.137931	0.347826	0.333333	0.70364	0.00570088	-0.00879941
G_pallida_D383_scaffold_012_size_3516075	2368106	T	C	upstream_gene_variant	Gpal_D383_g10810	KAF7626115.1Exonuclease domain-containing protein	0	0	0.660819	0.751515	0.672515	0.761905	0.878981	0.982759	0.830688	0.814815	0.820844	0.00120353	0.00542018
G_pallida_D383_scaffold_012_size_3516075	2368159	G	C	upstream_gene_variant	Gpal_D383_g10810	KAF7626115.1Exonuclease domain-containing protein	0	0	0.701299	0.821656	0.734694	0.846561	0.910714	1	0.857143	0.887179	0.709853	0.00533633	0.00455545
G_pallida_D383_scaffold_012_size_3516075	2368180	G	A	upstream_gene_variant	Gpal_D383_g10810	KAF7626115.1Exonuclease domain-containing protein	0	0	0.689922	0.808824	0.751825	0.83815	0.912409	1	0.858209	0.897727	0.745005	0.00357179	0.00471741
G_pallida_D383_scaffold_012_size_3516075	2368262	T	C	upstream_gene_variant	Gpal_D383_g10810	KAF7626115.1Exonuclease domain-containing protein	0	0	0.747573	0.853061	0.771739	0.765432	0.945652	0.986577	0.860963	0.858156	0.816683	0.00129133	0.00435131
G_pallida_D383_scaffold_012_size_3516075	2368307	C	T	upstream_gene_variant	Gpal_D383_g10810	KAF7626115.1Exonuclease domain-containing protein	0	0	0.322785	0.242236	0.488889	0.5	0.136	0.0465116	0.219355	0.237885	0.636223	0.0108474	-0.0072452
G_pallida_D383_scaffold_012_size_3516075	2370726	G	C	intron_variant	Gpal_D383_g10810	KAF7626115.1Exonuclease domain-containing protein	0	0	0.662651	0.787234	0.76506	0.713592	0.930818	0.978417	0.825871	0.826446	0.829156	0.00104049	0.00534173
G_pallida_D383_scaffold_012_size_3516075	2370729	T	C	intron_variant	Gpal_D383_g10810	KAF7626115.1Exonuclease domain-containing protein	0	0	0.650602	0.760638	0.722892	0.631068	0.924528	0.978417	0.820896	0.818182	0.848592	0.000719144	0.00630926
G_pallida_D383_scaffold_012_size_3516075	2371565	C	T	intron_variant	Gpal_D383_g10810	KAF7626115.1Exonuclease domain-containing protein	0	0	0.839286	0.716216	0.777778	0.798387	0.939394	0.95082	0.928571	0.913295	0.729024	0.00431353	0.00423109
G_pallida_D383_scaffold_012_size_3516075	2372064	G	A	intron_variant	Gpal_D383_g10810	KAF7626115.1Exonuclease domain-containing protein	0	0	0.507317	0.541667	0.629032	0.692884	0.731707	0.927928	0.798165	0.8	0.627384	0.0117026	0.00642597
G_pallida_D383_scaffold_012_size_3516075	2372522	A	C	intron_variant	Gpal_D383_g10810	KAF7626115.1Exonuclease domain-containing protein	0	0	0.681452	0.771084	0.56051	0.715596	0.858974	0.933333	0.770053	0.745283	0.620468	0.0124041	0.00507598
G_pallida_D383_scaffold_012_size_3516075	2373301	G	A	intron_variant	Gpal_D383_g10810	KAF7626115.1Exonuclease domain-containing protein	0	0	0.731518	0.782609	0.595092	0.688312	0.922619	0.969512	0.854369	0.739464	0.652011	0.009431	0.00573942
G_pallida_D383_scaffold_012_size_3516075	2373344	C	T	intron_variant	Gpal_D383_g10810	KAF7626115.1Exonuclease domain-containing protein	0	0	0.563452	0.611842	0.603053	0.701031	0.841379	0.835938	0.852273	0.741463	0.726169	0.00445638	0.00565771
G_pallida_D383_scaffold_012_size_3516075	2373356	C	G	intron_variant	Gpal_D383_g10810	KAF7626115.1Exonuclease domain-containing protein	0	0	0.558685	0.603659	0.590278	0.688679	0.842105	0.844444	0.848649	0.743243	0.762898	0.00285145	0.00601609
G_pallida_D383_scaffold_012_size_3516075	2373448	C	A	intron_variant	Gpal_D383_g10810	KAF7626115.1Exonuclease domain-containing protein	0	0	0.53719	0.609091	0.751592	0.815476	0.402299	0.271186	0.455285	0.437126	0.682528	0.00706933	-0.00860228
G_pallida_D383_scaffold_012_size_3516075	2373712	C	T	intron_variant	Gpal_D383_g10810	KAF7626115.1Exonuclease domain-containing protein	0	0	0.527897	0.612903	0.603774	0.69434	0.783505	0.855615	0.738095	0.840909	0.742119	0.00369864	0.00577353
G_pallida_D383_scaffold_012_size_3516075	2373919	A	C	intron_variant	Gpal_D383_g10810	KAF7626115.1Exonuclease domain-containing protein	0	0	0.662921	0.693069	0.5	0.551724	0.939914	0.98324	0.689922	0.757576	0.794559	0.00183263	0.00847063
G_pallida_D383_scaffold_012_size_3516075	2374915	T	C	5_prime_UTR_variant	Gpal_D383_g10810	KAF7626115.1Exonuclease domain-containing protein	0	0	0.678808	0.682274	0.60396	0.708029	0.89899	0.963351	0.773946	0.761905	0.875599	0.000395056	0.00624402
G_pallida_D383_scaffold_012_size_3516075	2374935	A	T	intron_variant	Gpal_D383_g10810	KAF7626115.1Exonuclease domain-containing protein	0	0	0.697211	0.661818	0.578947	0.705394	0.900585	0.969697	0.802632	0.768382	0.852492	0.000664061	0.0066025
G_pallida_D383_scaffold_012_size_3516075	2374960	T	G	intron_variant	Gpal_D383_g10810	KAF7626115.1Exonuclease domain-containing protein	0	0	0.694779	0.678322	0.613861	0.715953	0.924419	0.969512	0.838298	0.798587	0.908916	0.000153278	0.00662914
G_pallida_D383_scaffold_012_size_3516075	2375189	C	G	intron_variant	Gpal_D383_g10810	KAF7626115.1Exonuclease domain-containing protein	0	0	0.754717	0.763314	0.68254	0.795775	0.927632	0.963768	0.891192	0.845411	0.835866	0.000920383	0.00490141
G_pallida_D383_scaffold_012_size_3516075	2375703	T	A	intron_variant	Gpal_D383_g10810	KAF7626115.1Exonuclease domain-containing protein	0	0	0.731707	0.695906	0.625	0.676471	0.940397	0.974843	0.704142	0.776978	0.788684	0.00199883	0.00630839
G_pallida_D383_scaffold_012_size_3516075	2376590	A	T	intron_variant	Gpal_D383_g10810	KAF7626115.1Exonuclease domain-containing protein	0	0	0.709845	0.866279	0.655172	0.730539	0.988304	0.982143	0.798742	0.841026	0.692607	0.00639043	0.00579214
G_pallida_D383_scaffold_012_size_3516075	2376594	A	T	intron_variant	Gpal_D383_g10810	KAF7626115.1Exonuclease domain-containing protein	0	0	0.709845	0.866279	0.655172	0.730539	0.988304	0.982143	0.798742	0.841026	0.692607	0.00639043	0.00579214
G_pallida_D383_scaffold_012_size_3516075	2376598	G	T	intron_variant	Gpal_D383_g10810	KAF7626115.1Exonuclease domain-containing protein	0	0	0.709845	0.866279	0.655172	0.730539	0.988304	0.982143	0.798742	0.841026	0.692607	0.00639043	0.00579214
G_pallida_D383_scaffold_012_size_3516075	2376787	T	A	intron_variant	Gpal_D383_g10810	KAF7626115.1Exonuclease domain-containing protein	0	0	0.5	0.572289	0.229167	0.272727	0.78169	0.919355	0.618557	0.64876	0.709154	0.00537649	0.0111981
G_pallida_D383_scaffold_012_size_3516075	2377246	A	G	intron_variant	Gpal_D383_g10810	KAF7626115.1Exonuclease domain-containing protein	0	0	0.511848	0.725389	0.351351	0.444444	0.874214	0.951087	0.721461	0.693548	0.689988	0.00656228	0.00983475
G_pallida_D383_scaffold_012_size_3516075	2377375	A	T	intron_variant	Gpal_D383_g10810	KAF7626115.1Exonuclease domain-containing protein	0	0	0.693694	0.809302	0.69281	0.748768	0.932515	0.982759	0.807339	0.875	0.852383	0.000665561	0.0054941
G_pallida_D383_scaffold_012_size_3516075	2378525	G	C	intron_variant	Gpal_D383_g10810	KAF7626115.1Exonuclease domain-containing protein	0	0	0.632768	0.709163	0.56213	0.554585	0.857143	0.965753	0.782979	0.76652	0.817345	0.00127706	0.00727878
G_pallida_D383_scaffold_012_size_3516075	2378998	A	T	intron_variant	Gpal_D383_g10810	KAF7626115.1Exonuclease domain-containing protein	0	0	0.515957	0.57377	0.846591	0.907834	0.343195	0.2	0.528302	0.426724	0.615831	0.0128909	-0.0107678
G_pallida_D383_scaffold_012_size_3516075	2379618	G	A	synonymous_variant	Gpal_D383_g10810	KAF7626115.1Exonuclease domain-containing protein	0	0	0.606557	0.711679	0.649038	0.640316	0.921466	0.976744	0.741803	0.768939	0.891757	0.000258777	0.00702924
G_pallida_D383_scaffold_012_size_3516075	2380890	T	A	intron_variant	Gpal_D383_g10810	KAF7626115.1Exonuclease domain-containing protein	0	0	0.471616	0.455497	0.738693	0.774648	0.277174	0.0503145	0.451456	0.428	0.619477	0.012507	-0.0105295
G_pallida_D383_scaffold_012_size_3516075	2381081	T	A	intron_variant	Gpal_D383_g10810	KAF7626115.1Exonuclease domain-containing protein	0	0	0.613497	0.63522	0.763441	0.625532	0.821053	0.96	0.802139	0.822314	0.72163	0.00469018	0.00587239
G_pallida_D383_scaffold_012_size_3516075	2381114	A	G	intron_variant	Gpal_D383_g10810	KAF7626115.1Exonuclease domain-containing protein	0	0	0.665049	0.748	0.730159	0.625498	0.913706	0.987097	0.806122	0.828685	0.851029	0.000684381	0.00627204
G_pallida_D383_scaffold_012_size_3516075	2382179	G	C	missense_variant	Gpal_D383_g10810	KAF7626115.1Exonuclease domain-containing protein	0	0	0.714876	0.758242	0.616438	0.666667	0.920732	0.958621	0.697872	0.810277	0.740523	0.00377013	0.00588257
G_pallida_D383_scaffold_012_size_3516075	2382954	G	A	synonymous_variant	Gpal_D383_g10810	KAF7626115.1Exonuclease domain-containing protein	0	0	0.684	0.691057	0.643243	0.643519	0.854749	0.966292	0.8	0.803213	0.898288	0.000214223	0.00606134
G_pallida_D383_scaffold_012_size_3516075	2386305	C	T	intron_variant	Gpal_D383_g10810	KAF7626115.1Exonuclease domain-containing protein	0	0	0.6375	0.609589	0.891473	0.833333	0.32381	0.195652	0.44186	0.381679	0.797626	0.00174975	-0.0123327
G_pallida_D383_scaffold_012_size_3516075	2386830	A	G	intron_variant	Gpal_D383_g10810	KAF7626115.1Exonuclease domain-containing protein	0	0	0.608466	0.756272	0.632979	0.693487	0.933702	0.993548	0.739583	0.794118	0.827902	0.00106405	0.00691388
G_pallida_D383_scaffold_012_size_3516075	2388058	T	C	intron_variant	Gpal_D383_g10810	KAF7626115.1Exonuclease domain-containing protein	0	0	0.595556	0.528053	0.812834	0.917073	0.357143	0.152047	0.44898	0.398268	0.659274	0.00882529	-0.0115038
G_pallida_D383_scaffold_012_size_3516075	2388699	A	G	downstream_gene_variant	Gpal_D383_g10811	KAF1657415.1Solute carrier family 25 member 36-A	0	0	0.646512	0.780769	0.661376	0.735537	0.936893	0.931973	0.770588	0.725738	0.675608	0.00756361	0.00513953
G_pallida_D383_scaffold_012_size_3516075	2389056	C	T	synonymous_variant	Gpal_D383_g10810	KAF7626115.1Exonuclease domain-containing protein	0	0	0.570681	0.490909	0.805	0.936073	0.324324	0.159722	0.466019	0.415638	0.612776	0.0132188	-0.0112913
G_pallida_D383_scaffold_012_size_3516075	2389257	G	A	downstream_gene_variant	Gpal_D383_g10811	KAF1657415.1Solute carrier family 25 member 36-A	0	0	0.580508	0.51046	0.801205	0.934783	0.297436	0.138365	0.436893	0.417671	0.66368	0.00847147	-0.0120139
G_pallida_D383_scaffold_012_size_3516075	2389467	G	A	downstream_gene_variant	Gpal_D383_g10811	KAF1657415.1Solute carrier family 25 member 36-A	0	0	0.843931	0.877095	0.918519	0.962441	0.709091	0.544118	0.712	0.674603	0.78717	0.00204324	-0.00710847
G_pallida_D383_scaffold_012_size_3516075	2389588	G	C	downstream_gene_variant	Gpal_D383_g10811	KAF1657415.1Solute carrier family 25 member 36-A	0	0	0.619658	0.640553	0.780645	0.899543	0.386905	0.0945946	0.424893	0.378947	0.744782	0.00358147	-0.0125375
G_pallida_D383_scaffold_012_size_3516075	2389672	A	C	downstream_gene_variant	Gpal_D383_g10811	KAF1657415.1Solute carrier family 25 member 36-A	0	0	0.66383	0.692308	0.755814	0.884615	0.265	0.147436	0.399038	0.416974	0.881419	0.000341463	-0.0135015
G_pallida_D383_scaffold_012_size_3516075	2389951	G	A	downstream_gene_variant	Gpal_D383_g10811	KAF1657415.1Solute carrier family 25 member 36-A	0	0	0.48	0.511236	0.810458	0.955	0.194245	0.0378788	0.4625	0.494382	0.608944	0.0136384	-0.0132898
G_pallida_D383_scaffold_012_size_3516075	2389953	G	T	downstream_gene_variant	Gpal_D383_g10811	KAF1657415.1Solute carrier family 25 member 36-A	0	0	0.546667	0.601124	0.712418	0.585	0.870504	0.962121	0.74375	0.808989	0.85092	0.000685909	0.0075758
G_pallida_D383_scaffold_012_size_3516075	2390505	T	A	downstream_gene_variant	Gpal_D383_g10811	KAF1657415.1Solute carrier family 25 member 36-A	0	0	0.557971	0.637795	0.780645	0.777202	0.454545	0.28125	0.493056	0.454545	0.693943	0.00630401	-0.00812375
G_pallida_D383_scaffold_012_size_3516075	2392590	C	A	3_prime_UTR_variant	Gpal_D383_g10810	KAF7626115.1Exonuclease domain-containing protein	0	0	0.658654	0.5671	0.589595	0.690909	0.851852	0.9375	0.734807	0.718487	0.817938	0.0012644	0.00634475
G_pallida_D383_scaffold_012_size_3516075	2392810	C	G	3_prime_UTR_variant	Gpal_D383_g10810	KAF7626115.1Exonuclease domain-containing protein	0	0	0.419913	0.452586	0.813253	0.799107	0.171598	0.084507	0.367347	0.278302	0.651108	0.00950828	-0.0122902
G_pallida_D383_scaffold_012_size_3516075	2392963	C	T	3_prime_UTR_variant	Gpal_D383_g10810	KAF7626115.1Exonuclease domain-containing protein	0	0	0.351724	0.374233	0.525974	0.489011	0.863095	0.87931	0.486486	0.440476	0.643753	0.0101544	0.00946307
G_pallida_D383_scaffold_012_size_3516075	2393183	A	G	3_prime_UTR_variant	Gpal_D383_g10810	KAF7626115.1Exonuclease domain-containing protein	0	0	0.665272	0.756757	0.858696	0.880952	0.548673	0.182609	0.437788	0.410646	0.661551	0.00864113	-0.0112849
G_pallida_D383_scaffold_012_size_3516075	2393193	G	A	3_prime_UTR_variant	Gpal_D383_g10810	KAF7626115.1Exonuclease domain-containing protein	0	0	0.630137	0.708995	0.852273	0.792746	0.5	0.178218	0.426396	0.386555	0.692801	0.00637785	-0.0107887
G_pallida_D383_scaffold_012_size_3516075	2393236	T	G	3_prime_UTR_variant	Gpal_D383_g10810	KAF7626115.1Exonuclease domain-containing protein	0	0	0.610619	0.643564	0.617978	0.737557	0.84507	0.943925	0.79703	0.808271	0.852555	0.000663194	0.00617613
G_pallida_D383_scaffold_012_size_3516075	2393531	C	G	3_prime_UTR_variant	Gpal_D383_g10811	KAF1657415.1Solute carrier family 25 member 36-A	0	0	0.509554	0.599156	0.746988	0.838542	0.231884	0.133333	0.333333	0.358871	0.768985	0.00263123	-0.0122611
G_pallida_D383_scaffold_012_size_3516075	2393898	G	A	downstream_gene_variant	Gpal_D383_g10810	KAF7626115.1Exonuclease domain-containing protein	0	0	0.578947	0.634783	0.554945	0.662963	0.92	0.92	0.779817	0.756458	0.936544	5.1344e-05	0.0076418
G_pallida_D383_scaffold_012_size_3516075	2394148	G	T	downstream_gene_variant	Gpal_D383_g10810	KAF7626115.1Exonuclease domain-containing protein	0	0	0.668605	0.643382	0.78	0.882609	0.322581	0.159763	0.473958	0.360577	0.846581	0.000748732	-0.0127395
G_pallida_D383_scaffold_012_size_3516075	2394283	G	T	downstream_gene_variant	Gpal_D383_g10810	KAF7626115.1Exonuclease domain-containing protein	0	0	0.431718	0.415966	0.625592	0.508475	0.756477	0.892216	0.653465	0.835	0.738583	0.00385828	0.00873348
G_pallida_D383_scaffold_012_size_3516075	2395042	G	A	downstream_gene_variant	Gpal_D383_g10810	KAF7626115.1Exonuclease domain-containing protein	0	0	0.432692	0.475806	0.60479	0.601594	0.710345	0.869565	0.723077	0.74537	0.703972	0.00568097	0.00692558
G_pallida_D383_scaffold_012_size_3516075	2395451	C	G	downstream_gene_variant	Gpal_D383_g10810	KAF7626115.1Exonuclease domain-containing protein	0	0	0.593909	0.705882	0.612245	0.727273	0.887097	0.955414	0.794595	0.760684	0.829914	0.00102641	0.00634928
G_pallida_D383_scaffold_012_size_3516075	2395453	G	C	downstream_gene_variant	Gpal_D383_g10810	KAF7626115.1Exonuclease domain-containing protein	0	0	0.593909	0.705882	0.612245	0.727273	0.887097	0.955414	0.794595	0.760684	0.829914	0.00102641	0.00634928
G_pallida_D383_scaffold_012_size_3516075	2395888	T	C	downstream_gene_variant	Gpal_D383_g10810	KAF7626115.1Exonuclease domain-containing protein	0	0	0.404762	0.410256	0.530055	0.558952	0.73913	0.855491	0.770992	0.792308	0.762131	0.00288008	0.00877791
G_pallida_D383_scaffold_012_size_3516075	2395969	C	T	downstream_gene_variant	Gpal_D383_g10810	KAF7626115.1Exonuclease domain-containing protein	0	0	0.565737	0.677419	0.626728	0.655172	0.894472	0.947368	0.783582	0.800654	0.940243	4.28256e-05	0.00722152
G_pallida_D383_scaffold_012_size_3516075	2396381	T	A	downstream_gene_variant	Gpal_D383_g10810	KAF7626115.1Exonuclease domain-containing protein	0	0	0.488372	0.493088	0.768817	0.788177	0.26455	0.0681818	0.240741	0.372385	0.65965	0.0087947	-0.0117313
G_pallida_D383_scaffold_012_size_3516075	2396412	A	G	downstream_gene_variant	Gpal_D383_g10810	KAF7626115.1Exonuclease domain-containing protein	0	0	0.477064	0.413386	0.759777	0.689498	0.26484	0.0764331	0.244344	0.345528	0.629451	0.0114985	-0.0104531
G_pallida_D383_scaffold_012_size_3516075	2396435	A	G	downstream_gene_variant	Gpal_D383_g10810	KAF7626115.1Exonuclease domain-containing protein	0	0	0.450644	0.400763	0.755435	0.696429	0.251142	0.0628931	0.232227	0.3375	0.608795	0.0136549	-0.0105339
G_pallida_D383_scaffold_012_size_3516075	2397715	C	A	upstream_gene_variant	Gpal_D383_g10811	KAF1657415.1Solute carrier family 25 member 36-A	0	0	0.628931	0.711268	0.651163	0.68	0.863248	0.968	0.806667	0.8	0.899467	0.000206772	0.00615134
G_pallida_D383_scaffold_012_size_3516075	2408939	G	A	upstream_gene_variant	Gpal_D383_g10813	---NA---	0	0	0.575	0.6875	0.708661	0.82069	0.44	0.347826	0.547619	0.460674	0.730956	0.00421868	-0.00763436
G_pallida_D383_scaffold_012_size_3516075	2409183	C	T	upstream_gene_variant	Gpal_D383_g10813	---NA---	0	0	0.943662	0.923077	0.90411	0.905325	0.846154	0.73913	0.913462	0.778481	0.609308	0.0135981	-0.00333866
G_pallida_D383_scaffold_012_size_3516075	2409350	T	C	upstream_gene_variant	Gpal_D383_g10813	---NA---	0	0	0.990476	0.951613	0.937778	0.938053	0.805556	0.7	0.897196	0.907692	0.773183	0.00248639	-0.0046588
G_pallida_D383_scaffold_012_size_3516075	2409354	A	G	upstream_gene_variant	Gpal_D383_g10813	---NA---	0	0	0.704762	0.774194	0.768889	0.769912	0.416667	0.233333	0.271028	0.484615	0.736313	0.00396322	-0.0111578
G_pallida_D383_scaffold_012_size_3516075	2409355	G	A	upstream_gene_variant	Gpal_D383_g10813	---NA---	0	0	0.990476	0.951613	0.937778	0.938053	0.805556	0.7	0.897196	0.907692	0.773183	0.00248639	-0.0046588
G_pallida_D383_scaffold_012_size_3516075	2409685	G	A	upstream_gene_variant	Gpal_D383_g10813	---NA---	0	0	0.685039	0.808219	0.926966	0.9375	0.380952	0.486486	0.828947	0.650685	0.651874	0.00944269	-0.00931505
G_pallida_D383_scaffold_012_size_3516075	2409752	A	C	upstream_gene_variant	Gpal_D383_g10813	---NA---	0	0	0.753521	0.865854	0.908571	0.910314	0.352113	0.346154	0.684932	0.655738	0.890324	0.000269331	-0.0119749
G_pallida_D383_scaffold_012_size_3516075	2409782	A	C	upstream_gene_variant	Gpal_D383_g10813	---NA---	0	0	0.87218	0.915584	0.977901	0.960784	0.689655	0.666667	0.804598	0.906077	0.729881	0.00427128	-0.00571591
G_pallida_D383_scaffold_012_size_3516075	2410001	T	C	upstream_gene_variant	Gpal_D383_g10813	---NA---	0	0	0.919192	0.895522	0.924812	0.910891	0.833333	0.653846	0.8	0.72973	0.660281	0.0087435	-0.00463027
G_pallida_D383_scaffold_012_size_3516075	2416681	A	G	upstream_gene_variant	Gpal_D383_g10815	---NA---	2	0	0.950311	0.994382	1	1	0.820225	0.596491	0.820144	0.858025	0.755942	0.00311828	-0.00680339
G_pallida_D383_scaffold_012_size_3516075	2416682	T	A	upstream_gene_variant	Gpal_D383_g10815	---NA---	2	0	0.602484	0.539326	0.55625	0.601093	0.752809	0.894737	0.669065	0.820988	0.802634	0.00161998	0.00654401
G_pallida_D383_scaffold_012_size_3516075	2417594	T	C	upstream_gene_variant	Gpal_D383_g10815	---NA---	2	0	0.633333	0.618644	0.69403	0.76259	0.80303	0.958333	0.74359	0.775401	0.655065	0.0091728	0.00497766
G_pallida_D383_scaffold_012_size_3516075	2417608	T	A	upstream_gene_variant	Gpal_D383_g10815	---NA---	2	0	0.656489	0.624	0.690647	0.756757	0.808219	1	0.731092	0.787709	0.646502	0.00990939	0.00537467
G_pallida_D383_scaffold_012_size_3516075	2419673	G	T	upstream_gene_variant	Gpal_D383_g10815	---NA---	2	0	0.591973	0.62449	0.823171	0.798283	0.307692	0.117073	0.235088	0.297468	0.748878	0.00340634	-0.0131408
G_pallida_D383_scaffold_012_size_3516075	2426914	T	C	intergenic_region	Gpal_D383_g10816-Gpal_D383_g10817				0.5	0.436782	0.759036	0.727679	0.203046	0.0248447	0.236842	0.362903	0.706565	0.0055272	-0.0121561
G_pallida_D383_scaffold_012_size_3516075	2427325	C	A	intergenic_region	Gpal_D383_g10816-Gpal_D383_g10817				0.521505	0.598837	0.809524	0.867647	0.204545	0.103093	0.342857	0.418502	0.759464	0.00298112	-0.013323
G_pallida_D383_scaffold_012_size_3516075	2427759	A	G	intergenic_region	Gpal_D383_g10816-Gpal_D383_g10817				0.508333	0.679144	0.748718	0.827004	0.424658	0.122449	0.32243	0.388889	0.623399	0.0121034	-0.010748
G_pallida_D383_scaffold_012_size_3516075	2428535	G	A	intergenic_region	Gpal_D383_g10816-Gpal_D383_g10817				0.655556	0.659389	0.659686	0.647059	0.925	0.954839	0.637795	0.80203	0.797176	0.00176175	0.00665041
G_pallida_D383_scaffold_012_size_3516075	2428600	A	G	intergenic_region	Gpal_D383_g10816-Gpal_D383_g10817				0.470588	0.557522	0.833333	0.859649	0.110599	0.0764331	0.576923	0.582609	0.602948	0.0143139	-0.0129739
G_pallida_D383_scaffold_012_size_3516075	2435373	T	G	intergenic_region	Gpal_D383_g10816-Gpal_D383_g10817				0.483333	0.464789	0.8	0.900901	0.178082	0.037037	0.326316	0.487603	0.611086	0.0134027	-0.0130393
G_pallida_D383_scaffold_012_size_3516075	2438152	C	T	intergenic_region	Gpal_D383_g10816-Gpal_D383_g10817				0.896104	0.838028	0.929032	0.923469	0.7	0.469388	0.793103	0.858491	0.648251	0.00975572	-0.0070803
G_pallida_D383_scaffold_012_size_3516075	2457350	A	T	intergenic_region	Gpal_D383_g10816-Gpal_D383_g10817				0.594771	0.678571	0.517949	0.698198	0.913793	0.908784	0.95122	0.717172	0.617117	0.0127546	0.00723066
G_pallida_D383_scaffold_012_size_3516075	2468481	G	T	intergenic_region	Gpal_D383_g10816-Gpal_D383_g10817				0.854545	0.965217	0.94	0.973545	0.627907	0.542857	0.779661	0.938053	0.663692	0.00847053	-0.00764234
G_pallida_D383_scaffold_012_size_3516075	2469388	T	C	intergenic_region	Gpal_D383_g10816-Gpal_D383_g10817				0.883117	0.88535	0.915344	0.919831	0.615385	0.716418	0.834862	0.900433	0.651036	0.00951441	-0.00508718
G_pallida_D383_scaffold_012_size_3516075	2470076	A	T	intergenic_region	Gpal_D383_g10816-Gpal_D383_g10817				0.58804	0.593137	0.538922	0.607955	0.837209	0.944954	0.9375	0.815385	0.755137	0.00315022	0.00824612
G_pallida_D383_scaffold_012_size_3516075	2470092	T	C	intergenic_region	Gpal_D383_g10816-Gpal_D383_g10817				0.406639	0.515152	0.52071	0.561111	0.703704	0.870968	0.863636	0.73913	0.636243	0.0108455	0.00786885
G_pallida_D383_scaffold_012_size_3516075	1925150	A	T	intron_variant	Gpal_D383_g10756	KAF7635959.1Peptidase_S9 domain-containing protein	0	Y	0.489362	0.614815	0.52809	0.690909	0.946746	0.922619	0.988235	0.933566	0.712533	0.0051842	0.00984439
G_pallida_D383_scaffold_012_size_3516075	2522228	A	T	upstream_gene_variant	Gpal_D383_g10822	XP_029348353.1zinc finger BED domain-containing protein 4-like	0	0	0.897143	0.986755	0.944751	0.974747	0.733333	0.642857	0.696429	0.832117	0.75094	0.00332044	-0.00652822
G_pallida_D383_scaffold_012_size_3516075	2522253	C	T	upstream_gene_variant	Gpal_D383_g10822	XP_029348353.1zinc finger BED domain-containing protein 4-like	0	0	0.898618	0.989071	0.94898	0.966184	0.771429	0.769231	0.724638	0.835616	0.64829	0.00975227	-0.00468124
G_pallida_D383_scaffold_012_size_3516075	3095343	G	T	downstream_gene_variant	Gpal_D383_g10855	---NA---	0	Y	0.547368	0.528302	0.612676	0.745342	0.913386	0.95122	0.985019	0.962617	0.668248	0.00811524	0.00914374
G_pallida_D383_scaffold_012_size_3516075	3095346	G	T	downstream_gene_variant	Gpal_D383_g10855	---NA---	0	Y	0.691489	0.677632	0.844156	0.909091	0.172932	0.104839	0.5	0.617886	0.818596	0.00125043	-0.0147995
G_pallida_D383_scaffold_012_size_3516075	2592661	A	G	intergenic_region	Gpal_D383_g10824-Gpal_D383_g10825				0.932515	0.95302	1	1	0.472222	0.536232	1	0.973684	0.601035	0.0145343	-0.00986638
G_pallida_D383_scaffold_012_size_3516075	2599063	C	T	intergenic_region	Gpal_D383_g10824-Gpal_D383_g10825				0.874439	0.95122	0.948718	0.92126	0.675676	0.805195	0.794118	0.745455	0.70792	0.00544797	-0.00481449
G_pallida_D383_scaffold_012_size_3516075	2599072	A	T	intergenic_region	Gpal_D383_g10824-Gpal_D383_g10825				0.780952	0.924051	0.948718	0.902439	0.641791	0.695652	0.7	0.666667	0.681604	0.00713398	-0.00588181
G_pallida_D383_scaffold_012_size_3516075	2607775	A	T	intergenic_region	Gpal_D383_g10824-Gpal_D383_g10825				0.895161	1	1	1	0.6	0.652174	0.914894	1	0.60038	0.0146103	-0.00734984
G_pallida_D383_scaffold_012_size_3516075	2614924	T	A	intergenic_region	Gpal_D383_g10824-Gpal_D383_g10825				0.812081	0.946565	0.971698	0.981818	0.575758	0.566038	0.6	0.511111	0.733775	0.00408288	-0.00983964
G_pallida_D383_scaffold_012_size_3516075	2615232	C	T	intergenic_region	Gpal_D383_g10824-Gpal_D383_g10825				0.580357	0.48374	0.737589	0.816901	0.08	0.195	0.179487	0.308824	0.722925	0.00462264	-0.0131761
G_pallida_D383_scaffold_012_size_3516075	2615293	A	T	intergenic_region	Gpal_D383_g10824-Gpal_D383_g10825				0.657718	0.581152	0.872549	0.892857	0.136364	0.176471	0.558824	0.565217	0.76111	0.00291847	-0.0137143
G_pallida_D383_scaffold_012_size_3516075	2615307	T	C	intergenic_region	Gpal_D383_g10824-Gpal_D383_g10825				0.662162	0.601064	0.896907	0.897436	0.176471	0.165138	0.566667	0.55	0.782229	0.00219299	-0.0138391
G_pallida_D383_scaffold_012_size_3516075	2615313	T	G	intergenic_region	Gpal_D383_g10824-Gpal_D383_g10825				0.689189	0.597884	0.926316	0.907563	0.173554	0.19469	0.580645	0.575	0.767171	0.00269561	-0.0138632
G_pallida_D383_scaffold_012_size_3516075	2615316	G	A	intergenic_region	Gpal_D383_g10824-Gpal_D383_g10825				0.689189	0.597884	0.926316	0.89916	0.157025	0.185841	0.580645	0.575	0.770965	0.00256221	-0.0140793
G_pallida_D383_scaffold_012_size_3516075	2615862	G	C	intergenic_region	Gpal_D383_g10824-Gpal_D383_g10825				0.496815	0.326923	0.779412	0.819149	0.0828025	0.0700637	0.24	0.285714	0.635532	0.0109126	-0.0131713
G_pallida_D383_scaffold_012_size_3516075	2615865	G	T	intergenic_region	Gpal_D383_g10824-Gpal_D383_g10825				0.496815	0.326923	0.779412	0.819149	0.0828025	0.0700637	0.24	0.285714	0.635532	0.0109126	-0.0131713
G_pallida_D383_scaffold_012_size_3516075	2615915	A	T	intergenic_region	Gpal_D383_g10824-Gpal_D383_g10825				0.635514	0.490842	0.884298	0.826087	0.117978	0.157895	0.609375	0.648649	0.60391	0.014204	-0.0125838
G_pallida_D383_scaffold_012_size_3516075	2615951	G	A	intergenic_region	Gpal_D383_g10824-Gpal_D383_g10825				0.604278	0.446565	0.885246	0.856061	0.0892857	0.179191	0.462963	0.44186	0.690434	0.00653278	-0.0134244
G_pallida_D383_scaffold_012_size_3516075	2616001	A	G	intergenic_region	Gpal_D383_g10824-Gpal_D383_g10825				0.664557	0.567308	0.897196	0.866071	0.136364	0.214876	0.414634	0.290323	0.813509	0.00136116	-0.0146414
G_pallida_D383_scaffold_012_size_3516075	2616011	T	A	intergenic_region	Gpal_D383_g10824-Gpal_D383_g10825				0.731544	0.568528	0.9	0.863248	0.137615	0.217391	0.384615	0.30303	0.834483	0.000944323	-0.0151002
G_pallida_D383_scaffold_012_size_3516075	2616012	G	T	intergenic_region	Gpal_D383_g10824-Gpal_D383_g10825				0.731544	0.568528	0.9	0.863248	0.137615	0.217391	0.384615	0.30303	0.834483	0.000944323	-0.0151002
G_pallida_D383_scaffold_012_size_3516075	2616017	T	A	intergenic_region	Gpal_D383_g10824-Gpal_D383_g10825				0.715278	0.576531	0.899083	0.864407	0.149533	0.221239	0.44186	0.378378	0.845145	0.000770347	-0.0144594
G_pallida_D383_scaffold_012_size_3516075	2618263	G	T	intergenic_region	Gpal_D383_g10824-Gpal_D383_g10825				0.952381	0.819149	0.902778	0.90604	0.685185	0.733333	0.846154	0.860465	0.669026	0.00805566	-0.00421508
G_pallida_D383_scaffold_012_size_3516075	2624571	G	A	intergenic_region	Gpal_D383_g10824-Gpal_D383_g10825				0.756098	0.742424	0.568627	0.636364	0.967742	0.990099	1	0.785714	0.62502	0.0119392	0.00747611
G_pallida_D383_scaffold_012_size_3516075	2624891	A	C	intergenic_region	Gpal_D383_g10824-Gpal_D383_g10825				0.70679	0.769231	0.574586	0.698795	0.947674	0.953216	1	0.944444	0.658124	0.00891932	0.00726708
G_pallida_D383_scaffold_012_size_3516075	2624978	A	C	intergenic_region	Gpal_D383_g10824-Gpal_D383_g10825				0.668605	0.721485	0.486339	0.678947	0.958333	0.95679	0.992308	0.932099	0.678206	0.00737532	0.0086956
G_pallida_D383_scaffold_012_size_3516075	2625050	G	A	intergenic_region	Gpal_D383_g10824-Gpal_D383_g10825				0.560209	0.658065	0.424	0.42029	0.974522	0.959732	0.93617	0.608696	0.642219	0.010293	0.0107252
G_pallida_D383_scaffold_012_size_3516075	2625158	A	T	intergenic_region	Gpal_D383_g10824-Gpal_D383_g10825				0.666667	0.712082	0.454545	0.47619	0.973913	0.972892	0.985714	0.736842	0.621523	0.0122953	0.00977963
G_pallida_D383_scaffold_012_size_3516075	2625873	C	G	intergenic_region	Gpal_D383_g10824-Gpal_D383_g10825				0.491124	0.609589	0.277311	0.391304	0.948113	0.946078	0.980645	0.900943	0.714013	0.00510148	0.0136259
G_pallida_D383_scaffold_012_size_3516075	2626114	A	C	upstream_gene_variant	Gpal_D383_g10825	---NA---	0	0	0.422222	0.61597	0.156522	0.330986	0.898204	0.968421	0.973913	0.904762	0.666655	0.00823824	0.0150496
G_pallida_D383_scaffold_012_size_3516075	2626371	G	T	upstream_gene_variant	Gpal_D383_g10825	---NA---	0	0	0.688889	0.74	0.614035	0.508475	0.969697	0.983607	0.974359	0.833333	0.693828	0.00631143	0.00855447
G_pallida_D383_scaffold_012_size_3516075	2636693	T	A	upstream_gene_variant	Gpal_D383_g10827	CAD2141914.1unnamed protein product	0	0	0.972678	0.900794	0.882353	0.9375	0.704225	0.657609	0.901235	0.914286	0.657804	0.00894558	-0.00527555
G_pallida_D383_scaffold_012_size_3516075	2640996	G	A	synonymous_variant	Gpal_D383_g10829	KAF7636233.1hypothetical protein Mgra_00004361	0	0	0.69697	0.636364	0.527027	0.583333	0.863636	0.964286	0.703704	0.629032	0.644117	0.0101217	0.0067101
G_pallida_D383_scaffold_012_size_3516075	2661303	A	T	upstream_gene_variant	Gpal_D383_g10831	---NA---	0	0	0.383673	0.471963	0.22807	0.271845	0.849265	0.897778	0.70098	0.536885	0.827739	0.00106715	0.0128714
G_pallida_D383_scaffold_012_size_3516075	2661451	A	G	upstream_gene_variant	Gpal_D383_g10831	---NA---	0	0	0.815789	0.78744	0.872727	0.83871	0.473988	0.40678	0.414894	0.634146	0.774041	0.00245746	-0.00984641
G_pallida_D383_scaffold_012_size_3516075	2662531	C	T	upstream_gene_variant	Gpal_D383_g10831	---NA---	0	0	0.541872	0.674208	0.362069	0.593496	0.924528	0.930348	0.988889	0.961722	0.642389	0.0102776	0.010819
G_pallida_D383_scaffold_012_size_3516075	2666496	T	A	intergenic_region	Gpal_D383_g10831-Gpal_D383_g10832				0.452991	0.568493	0.513514	0.515152	0.390909	0.398551	0.478395	0.454774	0.640383	0.0104606	-0.00277059
G_pallida_D383_scaffold_012_size_3516075	2679462	G	A	intergenic_region	Gpal_D383_g10831-Gpal_D383_g10832				0.820069	0.809322	0.852113	0.857895	0.42953	0.532847	0.688427	0.725212	0.871034	0.000440876	-0.00821118
G_pallida_D383_scaffold_012_size_3516075	2679802	A	G	intergenic_region	Gpal_D383_g10831-Gpal_D383_g10832				0.495935	0.4	0.305882	0.46875	0.767442	0.790123	0.608333	0.58156	0.856848	0.000606008	0.00874697
G_pallida_D383_scaffold_012_size_3516075	2680073	A	T	intergenic_region	Gpal_D383_g10831-Gpal_D383_g10832				0.824324	0.807692	0.982609	0.968992	0.116071	0.311321	0.852273	0.833333	0.660221	0.00874838	-0.014791
G_pallida_D383_scaffold_012_size_3516075	2680148	A	G	intergenic_region	Gpal_D383_g10831-Gpal_D383_g10832				0.818792	0.905512	0.937008	0.940171	0.416667	0.603448	0.794643	0.698246	0.805252	0.00155485	-0.00923155
G_pallida_D383_scaffold_012_size_3516075	2680160	T	A	intergenic_region	Gpal_D383_g10831-Gpal_D383_g10832				0.843972	0.900826	0.941176	0.932692	0.405405	0.536585	0.785714	0.676692	0.885193	0.00030948	-0.0103245
G_pallida_D383_scaffold_012_size_3516075	2680161	A	T	intergenic_region	Gpal_D383_g10831-Gpal_D383_g10832				0.843972	0.900826	0.941176	0.932692	0.405405	0.536585	0.785714	0.676692	0.885193	0.00030948	-0.0103245
G_pallida_D383_scaffold_012_size_3516075	2680905	T	C	intergenic_region	Gpal_D383_g10831-Gpal_D383_g10832				0.629213	0.593023	0.644444	0.790323	0.942308	0.944444	0.988372	0.87395	0.67607	0.00752989	0.00747826
G_pallida_D383_scaffold_012_size_3516075	2680910	G	A	intergenic_region	Gpal_D383_g10831-Gpal_D383_g10832				0.629213	0.569767	0.622222	0.677419	0.942308	0.944444	0.953488	0.815126	0.801305	0.00165377	0.00818764
G_pallida_D383_scaffold_012_size_3516075	2680966	C	T	intergenic_region	Gpal_D383_g10831-Gpal_D383_g10832				0.817391	0.755556	0.955556	1	0.333333	0.216667	0.823899	0.867925	0.628493	0.0115928	-0.0131009
G_pallida_D383_scaffold_012_size_3516075	2886791	C	T	intergenic_region	Gpal_D383_g10836-Gpal_D383_g10837				0.764706	0.58	0.571429	0.666667	0.944444	0.97561	0.660714	0.734375	0.656132	0.00908388	0.00707624
G_pallida_D383_scaffold_012_size_3516075	2887757	C	T	intergenic_region	Gpal_D383_g10836-Gpal_D383_g10837				0.773723	0.62963	0.703125	0.64	0.854839	0.913462	0.814815	0.868687	0.71182	0.00522434	0.00512729
G_pallida_D383_scaffold_012_size_3516075	2963352	A	C	upstream_gene_variant	Gpal_D383_g10837	---NA---	0	0	0.8125	0.88959	0.914894	0.935829	0.600806	0.701613	0.792	0.815166	0.72583	0.00447355	-0.00543621
G_pallida_D383_scaffold_012_size_3516075	2963354	C	A	upstream_gene_variant	Gpal_D383_g10837	---NA---	0	0	0.8125	0.883281	0.914894	0.914439	0.592742	0.693548	0.788	0.815166	0.737201	0.00392193	-0.00544071
G_pallida_D383_scaffold_012_size_3516075	2963383	A	C	upstream_gene_variant	Gpal_D383_g10837	---NA---	0	0	0.842795	0.912587	0.947674	0.958084	0.617347	0.74	0.839286	0.862245	0.667032	0.00820906	-0.00530947
G_pallida_D383_scaffold_012_size_3516075	3134042	C	T	upstream_gene_variant	Gpal_D383_g10861	---NA---	1	0	0.631579	0.587719	0.663551	0.648276	0.777778	0.830986	0.851351	0.719101	0.624222	0.0120198	0.0044152
G_pallida_D383_scaffold_012_size_3516075	3148729	T	A	downstream_gene_variant	Gpal_D383_g10863	---NA---,OZG32131.1 preprotein translocase subunit SecA	1	0	0.831579	0.684211	0.705882	0.655172	0.873563	0.985294	0.867647	0.97479	0.603282	0.0142756	0.00574321
G_pallida_D383_scaffold_012_size_3516075	3221963	A	G	upstream_gene_variant	Gpal_D383_g10873	AXK50224.1SPRYSEC effector SPRY-12N3	0	0	0.361111	0.56	0.591549	0.472973	0.7	0.705882	0.63125	0.660377	0.613133	0.0131801	0.00535939
G_pallida_D383_scaffold_012_size_3516075	1927763	A	G	upstream_gene_variant	Gpal_D383_g10756	KAF7635959.1Peptidase_S9 domain-containing protein	0	Y	0.833333	0.804511	0.845745	0.90411	0.00558659	0.00704225	0.0154639	0.0696721	0.839353	0.000861869	-0.0225702
G_pallida_D383_scaffold_012_size_3516075	2030170	T	C	upstream_gene_variant	Gpal_D383_g10774	---NA---	0	0	0.84	0.797784	0.894495	0.897527	0.0505618	0.0559006	0.010929	0.04	0.799821	0.00169203	-0.0220053
G_pallida_D383_scaffold_012_size_3516075	2030151	C	T	upstream_gene_variant	Gpal_D383_g10774	---NA---	0	0	0.849802	0.814404	0.884259	0.88806	0.0838323	0.0451128	0.0205128	0.0666667	0.805686	0.00154423	-0.0217045
G_pallida_D383_scaffold_012_size_3516075	1928010	C	A	upstream_gene_variant	Gpal_D383_g10756	KAF7635959.1Peptidase_S9 domain-containing protein	0	Y	0.812081	0.796117	0.816901	0.910448	0.00571429	0.0049505	0.0468085	0.0902778	0.854143	0.000641627	-0.0220765
G_pallida_D383_scaffold_012_size_3516075	2009004	T	C	downstream_gene_variant	Gpal_D383_g10770	---NA---	0	Y	0.792857	0.786441	0.816901	0.913386	0.010929	0.0243902	0.0386266	0.0763636	0.836936	0.000902147	-0.0216939
G_pallida_D383_scaffold_012_size_3516075	1994275	T	C	3_prime_UTR_variant	Gpal_D383_g10769	---NA---	0	0	0.768559	0.818548	0.794286	0.850962	0.0151515	0.00588235	0.0466321	0.0338983	0.843785	0.000791212	-0.0215032
G_pallida_D383_scaffold_012_size_3516075	2058172	A	C	upstream_gene_variant	Gpal_D383_g10777	AAP30762.1putative gland protein G7E05	0	Y	0.77957	0.710145	0.886667	0.934343	0	0	0.047619	0.14	0.846142	0.000755289	-0.0218181
G_pallida_D383_scaffold_012_size_3516075	1974472	A	C	5_prime_UTR_premature_start_codon_gain_variant	Gpal_D383_g10763	KHN77519.1Zinc metalloproteinase nas-1	0	0	0.825279	0.785088	0.792929	0.851852	0.0108108	0.0454545	0.0122449	0.0636943	0.823771	0.00114425	-0.0212373
G_pallida_D383_scaffold_012_size_3516075	1994664	T	C	3_prime_UTR_variant	Gpal_D383_g10769	---NA---	0	0	0.857143	0.757202	0.762712	0.811245	0.00549451	0	0.0210526	0.055336	0.846047	0.00075672	-0.0213932
G_pallida_D383_scaffold_012_size_3516075	1922633	G	T	downstream_gene_variant	Gpal_D383_g10755	KOO21860.1aspartyl proteinase	0	0	0.784	0.754789	0.821918	0.916667	0.0479042	0.0769231	0.0315789	0.048	0.790717	0.0019402	-0.0206431
G_pallida_D383_scaffold_012_size_3516075	2144804	C	T	upstream_gene_variant	Gpal_D383_g10789	---NA---	0	Y	0.800699	0.786145	0.830189	0.871486	0.13198	0.0359281	0.00862069	0.0641711	0.777676	0.00233751	-0.0203081
G_pallida_D383_scaffold_012_size_3516075	1974443	T	C	5_prime_UTR_variant	Gpal_D383_g10763	KHN77519.1Zinc metalloproteinase nas-1	0	0	0.78125	0.773585	0.792135	0.800948	0.010582	0.0384615	0	0.075188	0.825322	0.00111368	-0.0205718
G_pallida_D383_scaffold_012_size_3516075	2555140	C	A	downstream_gene_variant	Gpal_D383_g10823	XP_029348353.1zinc finger BED domain-containing protein 4-like	0	Y	0.7897	0.727642	0.753165	0.801619	0.0115607	0.00617284	0.0266667	0.0528455	0.844802	0.000775577	-0.0204473
G_pallida_D383_scaffold_012_size_3516075	1986001	G	A	splice_region_variant&intron_variant	Gpal_D383_g10766	---NA---	0	Y	0.782258	0.767677	0.792553	0.861472	0.100503	0.079096	0.0190476	0.0363636	0.768963	0.00263204	-0.0196681
G_pallida_D383_scaffold_012_size_3516075	1912899	T	G	intron_variant	Gpal_D383_g10755	KOO21860.1aspartyl proteinase	0	0	0.819383	0.733333	0.820106	0.854406	0.0904523	0.0611111	0.0670732	0.0717489	0.816218	0.00130141	-0.0199339
G_pallida_D383_scaffold_012_size_3516075	2059221	T	A	3_prime_UTR_variant	Gpal_D383_g10778	---NA---	0	0	0.827586	0.744	0.755319	0.820084	0.104167	0.0604396	0.0171429	0.0375	0.777347	0.00234818	-0.0194874
G_pallida_D383_scaffold_012_size_3516075	2142217	G	C	downstream_gene_variant	Gpal_D383_g10790	AVA09666.1putative effector protein,---NA---	0	Y	0.782609	0.770968	0.802469	0.812245	0.141509	0.0639535	0.00512821	0.0383142	0.755326	0.0031427	-0.0192167
G_pallida_D383_scaffold_012_size_3516075	2124489	C	G	intron_variant	Gpal_D383_g10789	---NA---	0	Y	0.779359	0.75969	0.801932	0.789091	0.110092	0.038835	0.0430622	0.0416667	0.802902	0.00161325	-0.0194914
G_pallida_D383_scaffold_012_size_3516075	1988292	G	T	missense_variant	Gpal_D383_g10767	AVA09730.1putative effector protein	0	Y	0.794212	0.790909	0.751037	0.842491	0.144231	0.0559006	0.0420168	0.0434783	0.773337	0.00248118	-0.0192321
G_pallida_D383_scaffold_012_size_3516075	2118018	A	G	3_prime_UTR_variant	Gpal_D383_g10789	---NA---	0	Y	0.841584	0.780576	0.765258	0.801688	0.131707	0.0516129	0.0401606	0.0757576	0.795077	0.00181843	-0.0194034
G_pallida_D383_scaffold_012_size_3516075	2132703	T	G	intron_variant	Gpal_D383_g10789	---NA---	0	Y	0.841584	0.780576	0.765258	0.801688	0.131707	0.0516129	0.0401606	0.0757576	0.795077	0.00181843	-0.0194034
G_pallida_D383_scaffold_012_size_3516075	1895402	G	T	upstream_gene_variant	Gpal_D383_g10752	---NA---	0	0	0.795745	0.715447	0.813953	0.898618	0.0751174	0.091954	0.11236	0.0702479	0.818044	0.00126213	-0.0196188
G_pallida_D383_scaffold_012_size_3516075	2030699	C	T	upstream_gene_variant	Gpal_D383_g10774	---NA---	0	0	0.772908	0.691589	0.797619	0.72067	0.0333333	0.0519481	0.00456621	0.0239044	0.801316	0.00165349	-0.019326
G_pallida_D383_scaffold_012_size_3516075	1895431	A	T	upstream_gene_variant	Gpal_D383_g10752	---NA---	0	0	0.806723	0.70751	0.80117	0.890909	0.0969388	0.0725389	0.112299	0.0576923	0.81524	0.00132277	-0.019548
G_pallida_D383_scaffold_012_size_3516075	2060573	A	G	3_prime_UTR_variant	Gpal_D383_g10778	---NA---	0	0	0.780702	0.729469	0.764706	0.809756	0.0518519	0.0677966	0.0352423	0.0676692	0.812754	0.00137815	-0.0193547
G_pallida_D383_scaffold_012_size_3516075	2030688	A	G	upstream_gene_variant	Gpal_D383_g10774	---NA---	0	0	0.748092	0.715556	0.802326	0.730769	0.04375	0.0628931	0	0.0314961	0.792189	0.00189849	-0.0191488
G_pallida_D383_scaffold_012_size_3516075	2005427	A	G	splice_region_variant&intron_variant	Gpal_D383_g10770	---NA---	0	Y	0.778689	0.762887	0.764706	0.790984	0.104072	0.0471204	0.0168067	0.0708333	0.794398	0.00183705	-0.0191531
G_pallida_D383_scaffold_012_size_3516075	2131599	A	G	intron_variant	Gpal_D383_g10789	---NA---	0	Y	0.778656	0.739777	0.759434	0.80695	0.13089	0.0786517	0.00961538	0.0633484	0.759081	0.00299583	-0.0184802
G_pallida_D383_scaffold_012_size_3516075	2139409	A	T	missense_variant	Gpal_D383_g10789	---NA---	0	Y	0.821429	0.748858	0.763636	0.78866	0.130435	0.0687023	0.0561224	0.0685484	0.795174	0.00181579	-0.0187798
G_pallida_D383_scaffold_012_size_3516075	1912960	A	T	intron_variant	Gpal_D383_g10755	KOO21860.1aspartyl proteinase	0	0	0.772358	0.699387	0.752336	0.825658	0.0818182	0.0894737	0.0409091	0.0428016	0.780969	0.00223235	-0.0186492
G_pallida_D383_scaffold_012_size_3516075	1913097	G	A	5_prime_UTR_variant	Gpal_D383_g10755	KOO21860.1aspartyl proteinase	0	0	0.82449	0.744604	0.673367	0.771186	0.0829016	0.047619	0.0545455	0.0494297	0.807799	0.00149324	-0.0188314
G_pallida_D383_scaffold_012_size_3516075	1987035	G	C	upstream_gene_variant	Gpal_D383_g10765	---NA---	1	Y	0.707447	0.7	0.676471	0.742308	0	0	0.0188679	0.0443548	0.845171	0.000769956	-0.018989
G_pallida_D383_scaffold_012_size_3516075	2003259	G	A	missense_variant	Gpal_D383_g10770	---NA---	0	Y	0.835106	0.744898	0.796178	0.843049	0.179856	0.0884956	0.0808824	0.114286	0.78616	0.00207327	-0.0184609
G_pallida_D383_scaffold_012_size_3516075	1909624	T	A	upstream_gene_variant	Gpal_D383_g10754	---NA---	0	Y	0.656109	0.596939	0.833333	0.77095	0.0352113	0.0367647	0.0220588	0.0478723	0.787618	0.00203005	-0.0184289
G_pallida_D383_scaffold_012_size_3516075	1931606	T	A	upstream_gene_variant	Gpal_D383_g10756	KAF7635959.1Peptidase_S9 domain-containing protein	0	Y	0.656109	0.596939	0.833333	0.77095	0.0352113	0.0367647	0.0220588	0.0478723	0.787618	0.00203005	-0.0184289
G_pallida_D383_scaffold_012_size_3516075	1867009	T	C	5_prime_UTR_variant	Gpal_D383_g10746	KAF7623501.1CRC domain-containing protein,---NA---	0	0	0.6875	0.687204	0.747312	0.786047	0	0.0285714	0.119318	0.0610329	0.878479	0.000367877	-0.0189713
G_pallida_D383_scaffold_012_size_3516075	1924540	T	C	intron_variant	Gpal_D383_g10756	KAF7635959.1Peptidase_S9 domain-containing protein	0	Y	0.594595	0.669725	0.753488	0.8	0.0434783	0.0705882	0	0.0555556	0.757075	0.00307369	-0.0176282
G_pallida_D383_scaffold_012_size_3516075	2143096	T	C	upstream_gene_variant	Gpal_D383_g10789	---NA---	0	Y	0.681373	0.656566	0.874172	0.785311	0.131579	0.124031	0.041958	0.0578947	0.724007	0.00456672	-0.017354
G_pallida_D383_scaffold_012_size_3516075	2127244	C	T	intron_variant	Gpal_D383_g10789	---NA---	0	Y	0.681373	0.656566	0.874172	0.785311	0.131579	0.124031	0.041958	0.0578947	0.724007	0.00456672	-0.017354
G_pallida_D383_scaffold_012_size_3516075	1996471	A	G	synonymous_variant	Gpal_D383_g10769	---NA---	0	0	0.570833	0.644809	0.725275	0.759657	0	0	0.0359281	0.028169	0.822873	0.00116222	-0.0181156
G_pallida_D383_scaffold_012_size_3516075	2132834	G	A	intron_variant	Gpal_D383_g10789	---NA---	0	Y	0.739496	0.680702	0.904523	0.893238	0.238095	0.18543	0.0666667	0.100402	0.661795	0.00862157	-0.0168278
G_pallida_D383_scaffold_012_size_3516075	1988595	C	T	synonymous_variant	Gpal_D383_g10767	AVA09730.1putative effector protein	0	Y	0.608871	0.609244	0.757732	0.775785	0.0261438	0.0223881	0.0314136	0.0548523	0.806648	0.00152087	-0.017868
G_pallida_D383_scaffold_012_size_3516075	1920160	T	C	downstream_gene_variant	Gpal_D383_g10755	KOO21860.1aspartyl proteinase	0	0	0.828125	0.73622	0.626214	0.585903	0.0391061	0.0472973	0.026616	0.046729	0.791502	0.00191786	-0.0178346
G_pallida_D383_scaffold_012_size_3516075	2002790	A	G	upstream_gene_variant	Gpal_D383_g10769	---NA---	0	0	0.568421	0.577465	0.741935	0.774038	0	0.0248447	0.0273224	0.0528634	0.797653	0.00174903	-0.0174977
G_pallida_D383_scaffold_012_size_3516075	1982207	A	G	upstream_gene_variant	Gpal_D383_g10764	---NA---	0	0	0.586667	0.533088	0.736318	0.703846	0	0	0.0203046	0.0117188	0.808167	0.00148447	-0.0173158
G_pallida_D383_scaffold_012_size_3516075	2003293	C	T	synonymous_variant	Gpal_D383_g10770	---NA---	0	Y	0.77686	0.732759	0.575916	0.610092	0.0264901	0.0538922	0.0445545	0.0613208	0.808124	0.00148549	-0.017198
G_pallida_D383_scaffold_012_size_3516075	1977439	T	G	3_prime_UTR_variant	Gpal_D383_g10764	---NA---	0	0	0.612	0.539735	0.701493	0.689394	0	0.0151515	0.0208333	0.0442804	0.823511	0.00114944	-0.0169068
G_pallida_D383_scaffold_012_size_3516075	2034052	A	G	upstream_gene_variant	Gpal_D383_g10774	---NA---	0	0	0.61674	0.563265	0.721591	0.644444	0	0.0375	0.0295858	0.0187793	0.818489	0.00125269	-0.0168041
G_pallida_D383_scaffold_012_size_3516075	2140535	C	T	intron_variant	Gpal_D383_g10789	---NA---	0	Y	0.289916	0.342857	0.33913	0.367589	0.93401	0.944785	0.97861	0.939698	0.805251	0.00155488	0.0165707
G_pallida_D383_scaffold_012_size_3516075	2000105	C	T	upstream_gene_variant	Gpal_D383_g10769	---NA---	0	0	0.559524	0.503937	0.733333	0.740088	0	0	0.0182927	0.0756757	0.797274	0.00175912	-0.0168686
G_pallida_D383_scaffold_012_size_3516075	1917079	T	C	downstream_gene_variant	Gpal_D383_g10756	KAF7635959.1Peptidase_S9 domain-containing protein	0	Y	0.576419	0.567961	0.798701	0.751295	0.0928571	0.0518519	0.010929	0.106195	0.740795	0.00375788	-0.016306
G_pallida_D383_scaffold_012_size_3516075	2033456	T	C	upstream_gene_variant	Gpal_D383_g10774	---NA---	0	0	0.597403	0.556075	0.757576	0.688406	0.015748	0.0709677	0.00938967	0.0755396	0.779699	0.00227253	-0.0164135
G_pallida_D383_scaffold_012_size_3516075	2058182	A	C	upstream_gene_variant	Gpal_D383_g10777	AAP30762.1putative gland protein G7E05	0	Y	0.601695	0.529412	0.688442	0.647303	0	0	0	0.0405405	0.822872	0.00116224	-0.0166283
G_pallida_D383_scaffold_012_size_3516075	2111143	C	T	upstream_gene_variant	Gpal_D383_g10787	---NA---,XP_024505706.1Failed axon connections homolog,CAD2188906.1unnamed protein product,CAD2202273.1unnamed protein product,CAD2185028.1unnamed protein product	1	0	0.680412	0.645455	0.817143	0.809524	0.19084	0.126582	0.0706522	0.154867	0.734679	0.00403995	-0.0159303
G_pallida_D383_scaffold_012_size_3516075	2053354	A	G	3_prime_UTR_variant	Gpal_D383_g10777	AAP30762.1putative gland protein G7E05	0	Y	0.62037	0.610169	0.76087	0.681416	0.0666667	0.0588235	0.0512821	0.09	0.811074	0.00141646	-0.0163948
G_pallida_D383_scaffold_012_size_3516075	1928180	A	C	upstream_gene_variant	Gpal_D383_g10756	KAF7635959.1Peptidase_S9 domain-containing protein	0	Y	0.62037	0.610169	0.76087	0.681416	0.0666667	0.0588235	0.0512821	0.09	0.811074	0.00141646	-0.0163948
G_pallida_D383_scaffold_012_size_3516075	1864108	T	G	splice_region_variant&intron_variant	Gpal_D383_g10745	---NA---	0	0	0.352941	0.375	0.335714	0.427632	1	0.956522	0.988701	0.940217	0.829951	0.00102573	0.01638
G_pallida_D383_scaffold_012_size_3516075	1928125	G	A	upstream_gene_variant	Gpal_D383_g10756	KAF7635959.1Peptidase_S9 domain-containing protein	0	Y	0.579399	0.506224	0.702128	0.640496	0	0	0	0.0441176	0.813672	0.00135753	-0.0163516
G_pallida_D383_scaffold_012_size_3516075	2021929	C	T	downstream_gene_variant	Gpal_D383_g10774	---NA---	0	0	0.281513	0.34058	0.446078	0.459016	0.956311	1	0.988889	0.954887	0.808295	0.00148142	0.016242
G_pallida_D383_scaffold_012_size_3516075	1978530	T	C	synonymous_variant	Gpal_D383_g10764	---NA---	0	0	0.593074	0.536232	0.658768	0.691667	0	0.011976	0.0409091	0.0592334	0.840635	0.000841	-0.0163955
G_pallida_D383_scaffold_012_size_3516075	2000630	T	C	upstream_gene_variant	Gpal_D383_g10769	---NA---	0	0	0.535581	0.491349	0.740196	0.707692	0	0	0.040404	0.0729167	0.805135	0.00155772	-0.0164303
G_pallida_D383_scaffold_012_size_3516075	2023993	A	T	intron_variant	Gpal_D383_g10774	---NA---	0	0	0.322176	0.326848	0.438144	0.45614	0.952381	1	0.973333	0.959732	0.820855	0.00120329	0.0160626
G_pallida_D383_scaffold_012_size_3516075	2030039	T	G	upstream_gene_variant	Gpal_D383_g10774	---NA---	0	0	0.306818	0.307927	0.428571	0.44358	0.946341	0.943925	0.994152	0.938462	0.780524	0.00224636	0.015715
G_pallida_D383_scaffold_012_size_3516075	2015893	A	T	upstream_gene_variant	Gpal_D383_g10772	KAF7635900.1F-box domain-containing protein	0	0	0.266917	0.304545	0.465969	0.497462	0.932836	1	0.978814	0.942857	0.783357	0.00215819	0.0158987
G_pallida_D383_scaffold_012_size_3516075	2073306	A	T	upstream_gene_variant	Gpal_D383_g10780	---NA---	0	Y	0.538462	0.537037	0.668539	0.647619	0.0168539	0	0.0192308	0.0482315	0.82298	0.00116007	-0.0158394
G_pallida_D383_scaffold_012_size_3516075	1984573	A	G	upstream_gene_variant	Gpal_D383_g10764	---NA---	0	0	0.565217	0.498069	0.675393	0.628019	0	0.00595238	0.0292683	0.0307018	0.827917	0.00106377	-0.0158655
G_pallida_D383_scaffold_012_size_3516075	2000614	T	C	upstream_gene_variant	Gpal_D383_g10769	---NA---	0	0	0.519031	0.496815	0.709677	0.691756	0	0.0108108	0.0418605	0.0638978	0.807229	0.00150687	-0.0159464
G_pallida_D383_scaffold_012_size_3516075	1976769	A	T	upstream_gene_variant	Gpal_D383_g10762	KAF7625989.1SAM_MT_ERG6_SMT domain-containing protein,CDJ90475.1Methyltransferase type 11 domain containing protein	0	0	0.427885	0.506224	0.35625	0.371287	1	1	0.984211	0.968421	0.827978	0.0010626	0.0157533
G_pallida_D383_scaffold_012_size_3516075	1984133	A	T	upstream_gene_variant	Gpal_D383_g10764	---NA---	0	0	0.556777	0.494915	0.673171	0.663934	0	0.0201342	0.0330579	0.046332	0.8175	0.00127376	-0.015763
G_pallida_D383_scaffold_012_size_3516075	2030512	T	C	upstream_gene_variant	Gpal_D383_g10774	---NA---	0	0	0.523985	0.580645	0.64467	0.621723	0	0.0502793	0.0184332	0.0148699	0.80018	0.00168272	-0.0154526
G_pallida_D383_scaffold_012_size_3516075	2053355	G	A	3_prime_UTR_variant	Gpal_D383_g10777	AAP30762.1putative gland protein G7E05	0	Y	0.611111	0.540909	0.698864	0.672489	0.1	0.0674847	0.0246305	0.0501931	0.75575	0.00312587	-0.0151438
G_pallida_D383_scaffold_012_size_3516075	2030028	G	A	upstream_gene_variant	Gpal_D383_g10774	---NA---	0	0	0.316364	0.344595	0.439024	0.472222	0.939086	0.960784	0.993902	0.933054	0.787187	0.00204276	0.0152381
G_pallida_D383_scaffold_012_size_3516075	1866444	A	C	3_prime_UTR_variant	Gpal_D383_g10746	KAF7623501.1CRC domain-containing protein,---NA---	0	0	0.553846	0.487455	0.630542	0.711111	0	0.00671141	0.0793651	0.0517928	0.837098	0.000899408	-0.0157273
G_pallida_D383_scaffold_012_size_3516075	2006769	G	A	missense_variant	Gpal_D383_g10770	---NA---	0	Y	0.581749	0.530973	0.687861	0.657895	0.0939227	0.0650888	0.0240385	0.0340909	0.750667	0.00333171	-0.0148517
G_pallida_D383_scaffold_012_size_3516075	2074296	A	G	upstream_gene_variant	Gpal_D383_g10780	---NA---	0	Y	0.584112	0.502439	0.698795	0.673913	0.0693642	0.0791367	0.0276243	0.0468085	0.749711	0.00337143	-0.0148965
G_pallida_D383_scaffold_012_size_3516075	1985477	C	T	upstream_gene_variant	Gpal_D383_g10764	---NA---	0	0	0.506667	0.491453	0.679144	0.65625	0	0	0.0402685	0.057971	0.821645	0.0011871	-0.0155304
G_pallida_D383_scaffold_012_size_3516075	2025915	T	C	intron_variant	Gpal_D383_g10774	---NA---	0	0	0.316279	0.373585	0.43617	0.518018	0.975369	0.969325	0.976471	0.952381	0.810065	0.00143982	0.0152999
G_pallida_D383_scaffold_012_size_3516075	2071364	C	A	upstream_gene_variant	Gpal_D383_g10780	---NA---	0	Y	0.552632	0.454918	0.664835	0.650206	0	0	0.0327103	0.0637584	0.822221	0.00117538	-0.0154737
G_pallida_D383_scaffold_012_size_3516075	1976140	G	T	upstream_gene_variant	Gpal_D383_g10762	KAF7625989.1SAM_MT_ERG6_SMT domain-containing protein,CDJ90475.1Methyltransferase type 11 domain containing protein	0	0	0.57377	0.528369	0.622222	0.634043	0.0160643	0.0384615	0.0473373	0.0434783	0.832798	0.000974055	-0.0151818
G_pallida_D383_scaffold_012_size_3516075	1981361	T	C	5_prime_UTR_premature_start_codon_gain_variant	Gpal_D383_g10764	---NA---	0	0	0.5	0.456274	0.641148	0.684982	0	0	0.0381356	0.0348432	0.799306	0.00170546	-0.0152565
G_pallida_D383_scaffold_012_size_3516075	1975293	A	G	5_prime_UTR_variant	Gpal_D383_g10763	KHN77519.1Zinc metalloproteinase nas-1	0	0	0.537255	0.501672	0.592437	0.645283	0	0.0128205	0.0454545	0.0121951	0.829648	0.00103134	-0.0151776
G_pallida_D383_scaffold_012_size_3516075	1989355	C	T	upstream_gene_variant	Gpal_D383_g10767	AVA09730.1putative effector protein	0	Y	0.547101	0.486842	0.638298	0.586207	0	0.00483092	0.0358744	0.034384	0.842259	0.000815068	-0.0151223
G_pallida_D383_scaffold_012_size_3516075	2028563	G	A	intron_variant	Gpal_D383_g10774	---NA---	0	0	0.294393	0.39313	0.494186	0.46729	0.946667	0.942675	0.98773	0.95279	0.766015	0.00273716	0.0146654
G_pallida_D383_scaffold_012_size_3516075	2012500	A	C	upstream_gene_variant	Gpal_D383_g10771	---NA---	0	0	0.434783	0.465116	0.425743	0.451049	0.98995	1	0.991416	0.97417	0.839666	0.000856745	0.0149216
G_pallida_D383_scaffold_012_size_3516075	1975939	T	G	splice_region_variant&intron_variant	Gpal_D383_g10763	KHN77519.1Zinc metalloproteinase nas-1	0	0	0.501767	0.501608	0.605042	0.641129	0	0.0191388	0.0229358	0.0327869	0.811868	0.00139825	-0.0148671
G_pallida_D383_scaffold_012_size_3516075	1982498	A	G	upstream_gene_variant	Gpal_D383_g10764	---NA---	0	0	0.521531	0.524752	0.546961	0.626556	0	0.016129	0.0188679	0.0441767	0.827136	0.00107862	-0.0146569
G_pallida_D383_scaffold_012_size_3516075	1977395	T	C	3_prime_UTR_variant	Gpal_D383_g10764	---NA---	0	0	0.554217	0.501767	0.606635	0.578778	0.0111732	0.0211268	0.0365854	0.0439189	0.842554	0.000810428	-0.0146677
G_pallida_D383_scaffold_012_size_3516075	2027169	C	A	missense_variant	Gpal_D383_g10774	---NA---	0	0	0.327014	0.365979	0.476744	0.535912	0.931429	0.955414	0.970732	0.963265	0.767952	0.00266776	0.0143013
G_pallida_D383_scaffold_012_size_3516075	1878672	C	T	upstream_gene_variant	Gpal_D383_g10747	---NA---	0	0	0.447154	0.543478	0.407609	0.482906	1	1	1	0.972868	0.826907	0.001083	0.014355
G_pallida_D383_scaffold_012_size_3516075	1977539	T	A	3_prime_UTR_variant	Gpal_D383_g10764	---NA---	0	0	0.472222	0.475836	0.626506	0.622881	0	0.035503	0.057971	0.0342205	0.811013	0.00141786	-0.0142712
G_pallida_D383_scaffold_012_size_3516075	1902585	C	A	5_prime_UTR_variant	Gpal_D383_g10753	KAF7635903.1BTB_2 domain-containing protein	0	0	0.410646	0.459459	0.536082	0.601896	1	0.994845	0.983871	0.984848	0.813441	0.0013627	0.0134957
G_pallida_D383_scaffold_012_size_3516075	1885066	G	A	missense_variant	Gpal_D383_g10750	---NA---	0	0	0.587459	0.494881	0.5	0.413502	0	0.0233918	0.00823045	0.0442478	0.818373	0.00125515	-0.0132228
G_pallida_D383_scaffold_012_size_3516075	1919466	C	T	synonymous_variant	Gpal_D383_g10756	KAF7635959.1Peptidase_S9 domain-containing protein	0	Y	0.4	0.487179	0.564356	0.598425	1	0.994286	0.97551	0.96463	0.819741	0.00122638	0.0131066
G_pallida_D383_scaffold_012_size_3516075	2127510	T	C	intron_variant	Gpal_D383_g10789	---NA---	0	Y	0.446701	0.423792	0.55814	0.648536	1	0.986207	0.980952	0.986441	0.783528	0.00215294	0.0129302
G_pallida_D383_scaffold_012_size_3516075	1990671	A	T	upstream_gene_variant	Gpal_D383_g10767	AVA09730.1putative effector protein	0	Y	0.482051	0.429752	0.538835	0.637097	0.994565	0.993548	0.986547	0.972125	0.801554	0.0016474	0.0128161
G_pallida_D383_scaffold_012_size_3516075	1867963	A	C	5_prime_UTR_premature_start_codon_gain_variant	Gpal_D383_g10746	KAF7623501.1CRC domain-containing protein,---NA---	0	0	0.451299	0.475	0.606796	0.581395	1	1	0.991667	0.977199	0.810582	0.00142781	0.0127618
G_pallida_D383_scaffold_012_size_3516075	1892452	C	T	synonymous_variant	Gpal_D383_g10751	XP_024505507.1C2 domain and Synaptotagmin domain-containing protein,---NA---,XP_028570815.1histone-lysine N-methyltransferase EHMT1 isoform X3	0	0	0.469466	0.496063	0.52514	0.615385	1	0.976048	0.989362	0.978355	0.814117	0.00134758	0.0125931
G_pallida_D383_scaffold_012_size_3516075	1880648	T	C	upstream_gene_variant	Gpal_D383_g10750	---NA---	0	0	0.532787	0.447514	0.487654	0.558282	1	0.989011	0.95	0.920455	0.871792	0.000433036	0.012909
G_pallida_D383_scaffold_012_size_3516075	1988939	C	T	missense_variant	Gpal_D383_g10767	AVA09730.1putative effector protein	0	Y	0.455882	0.483636	0.536842	0.62753	1	0.995	0.979424	0.960854	0.830231	0.00102056	0.0127358
G_pallida_D383_scaffold_012_size_3516075	1879365	T	G	missense_variant	Gpal_D383_g10749	CAD2198224.1unnamed protein product	0	0	0.441509	0.502283	0.538043	0.588745	1	0.978947	0.972973	0.947712	0.840076	0.000850052	0.0127068
G_pallida_D383_scaffold_012_size_3516075	1880958	C	T	upstream_gene_variant	Gpal_D383_g10750	---NA---	0	0	0.47549	0.473896	0.539394	0.621277	1	0.993333	0.985	0.943089	0.833043	0.000969683	0.0125967
G_pallida_D383_scaffold_012_size_3516075	2120118	A	G	upstream_gene_variant	Gpal_D383_g10787	---NA---,XP_024505706.1Failed axon connections homolog,CAD2188906.1unnamed protein product,CAD2202273.1unnamed protein product,CAD2185028.1unnamed protein product	1	0	0.40625	0.413194	0.497487	0.575893	0.878981	0.930556	0.987755	0.905738	0.72138	0.00470331	0.0119924
G_pallida_D383_scaffold_012_size_3516075	2017636	G	C	upstream_gene_variant	Gpal_D383_g10772	KAF7635900.1F-box domain-containing protein	0	0	0.404624	0.454545	0.631579	0.651163	0.979167	1	1	0.971963	0.740585	0.00376732	0.0124075
G_pallida_D383_scaffold_012_size_3516075	1993892	T	C	upstream_gene_variant	Gpal_D383_g10767	AVA09730.1putative effector protein	0	Y	0.415254	0.483193	0.594595	0.617647	1	0.993902	0.964758	0.960854	0.816721	0.00129051	0.0126499
G_pallida_D383_scaffold_012_size_3516075	1877715	A	G	upstream_gene_variant	Gpal_D383_g10747	---NA---	0	0	0.456221	0.530364	0.540984	0.595041	1	0.98125	0.9875	0.954023	0.831596	0.000995642	0.01243
G_pallida_D383_scaffold_012_size_3516075	2026436	A	T	intron_variant	Gpal_D383_g10774	---NA---	0	0	0.544601	0.492063	0.490196	0.568702	1	0.947368	0.967611	0.970874	0.820966	0.001201	0.0122238
G_pallida_D383_scaffold_012_size_3516075	2052336	A	T	upstream_gene_variant	Gpal_D383_g10776	---NA---	0	0	0.513834	0.555556	0.529412	0.561702	0.990099	0.96988	0.989899	0.996678	0.812812	0.00137684	0.0120834
G_pallida_D383_scaffold_012_size_3516075	1972538	G	A	5_prime_UTR_variant	Gpal_D383_g10762	KAF7625989.1SAM_MT_ERG6_SMT domain-containing protein,CDJ90475.1Methyltransferase type 11 domain containing protein	0	0	0.536797	0.564593	0.5	0.559471	1	1	0.971014	0.974638	0.860632	0.000558448	0.0123882
G_pallida_D383_scaffold_012_size_3516075	1896260	T	C	5_prime_UTR_variant	Gpal_D383_g10751	XP_024505507.1C2 domain and Synaptotagmin domain-containing protein,---NA---,XP_028570815.1histone-lysine N-methyltransferase EHMT1 isoform X3	0	0	0.440613	0.488372	0.564593	0.627049	0.988764	0.994764	0.954248	0.963415	0.833725	0.000957607	0.0124699
G_pallida_D383_scaffold_012_size_3516075	1878841	G	A	synonymous_variant	Gpal_D383_g10748	XP_020302389.1carrier protein	2	0	0.447552	0.505747	0.57346	0.642857	1	1	0.983936	0.962382	0.818929	0.00124341	0.0123647
G_pallida_D383_scaffold_012_size_3516075	2102906	T	C	upstream_gene_variant	Gpal_D383_g10787	---NA---,XP_024505706.1Failed axon connections homolog,CAD2188906.1unnamed protein product,CAD2202273.1unnamed protein product,CAD2185028.1unnamed protein product	1	0	0.411523	0.366559	0.599156	0.58952	0.0523256	0.0443038	0.0104167	0.0983607	0.706131	0.00555272	-0.0118843
G_pallida_D383_scaffold_012_size_3516075	2278469	A	G	upstream_gene_variant	Gpal_D383_g10801	---NA---	0	0	0.496503	0.484127	0.662338	0.644068	0.148936	0.0625	0.170103	0.149378	0.816397	0.00129752	-0.0123815
G_pallida_D383_scaffold_012_size_3516075	2278484	G	A	upstream_gene_variant	Gpal_D383_g10801	---NA---	0	0	0.514085	0.529915	0.338028	0.370968	0.866197	0.962963	0.846535	0.833333	0.824199	0.00113576	0.0125101
G_pallida_D383_scaffold_012_size_3516075	1879557	T	G	splice_region_variant&intron_variant	Gpal_D383_g10749	CAD2198224.1unnamed protein product	0	0	0.483051	0.493023	0.567164	0.661654	1	1	0.99061	0.958175	0.814742	0.00133374	0.0121126
G_pallida_D383_scaffold_012_size_3516075	1880992	T	C	splice_region_variant&intron_variant	Gpal_D383_g10749	CAD2198224.1unnamed protein product	0	0	0.456621	0.49569	0.614943	0.622807	1	0.993151	0.990338	0.949458	0.807768	0.00149398	0.012079
G_pallida_D383_scaffold_012_size_3516075	1986751	G	A	3_prime_UTR_variant	Gpal_D383_g10766	---NA---	0	Y	0.488722	0.508711	0.551402	0.643154	1	0.993631	0.950673	0.984252	0.845881	0.000759219	0.0121603
G_pallida_D383_scaffold_012_size_3516075	1900859	C	T	5_prime_UTR_variant	Gpal_D383_g10752	---NA---	0	0	0.467337	0.522088	0.565789	0.652893	1	1	0.989848	0.954751	0.822407	0.00117162	0.0120829
G_pallida_D383_scaffold_012_size_3516075	2278458	C	T	upstream_gene_variant	Gpal_D383_g10801	---NA---	0	0	0.485075	0.528926	0.323944	0.413793	0.863636	0.935484	0.833333	0.849785	0.834931	0.00093652	0.0122773
G_pallida_D383_scaffold_012_size_3516075	2278462	G	A	upstream_gene_variant	Gpal_D383_g10801	---NA---	0	0	0.485075	0.528926	0.323944	0.413793	0.863636	0.935484	0.833333	0.849785	0.834931	0.00093652	0.0122773
G_pallida_D383_scaffold_012_size_3516075	2278478	T	G	upstream_gene_variant	Gpal_D383_g10801	---NA---	0	0	0.5	0.517241	0.355263	0.403226	0.868613	0.94964	0.836538	0.851406	0.85155	0.000677089	0.0123097
G_pallida_D383_scaffold_012_size_3516075	1865587	A	T	3_prime_UTR_variant	Gpal_D383_g10746	KAF7623501.1CRC domain-containing protein,---NA---	0	0	0.46875	0.538983	0.58209	0.628788	1	0.994318	0.985714	0.968992	0.826272	0.00109523	0.0119834
G_pallida_D383_scaffold_012_size_3516075	2127165	A	T	intron_variant	Gpal_D383_g10789	---NA---	0	Y	0.43128	0.501832	0.460317	0.558594	0.844311	0.931677	0.990099	0.915966	0.702974	0.00574096	0.0112918
G_pallida_D383_scaffold_012_size_3516075	2013447	C	T	upstream_gene_variant	Gpal_D383_g10771	---NA---	0	0	0.509506	0.557047	0.554656	0.614035	1	1	0.994792	0.966543	0.84184	0.000821709	0.0119203
G_pallida_D383_scaffold_012_size_3516075	1865586	A	C	3_prime_UTR_variant	Gpal_D383_g10746	KAF7623501.1CRC domain-containing protein,---NA---	0	0	0.46875	0.545763	0.58209	0.636364	1	0.994318	0.985714	0.968992	0.824387	0.00113205	0.0118913
G_pallida_D383_scaffold_012_size_3516075	1985672	C	G	missense_variant	Gpal_D383_g10766	---NA---	0	Y	0.5	0.44186	0.434978	0.371094	0	0.00543478	0.0104167	0.0246479	0.833699	0.000958069	-0.0117839
G_pallida_D383_scaffold_012_size_3516075	1974608	A	C	5_prime_UTR_variant	Gpal_D383_g10763	KHN77519.1Zinc metalloproteinase nas-1	0	0	0.5	0.58498	0.553073	0.586873	1	0.988889	0.986364	0.946281	0.848414	0.000721736	0.0117634
G_pallida_D383_scaffold_012_size_3516075	1989141	T	A	upstream_gene_variant	Gpal_D383_g10765	---NA---	1	Y	0.405204	0.343243	0.5	0.504559	0	0.00668896	0.0392157	0.0108696	0.807511	0.00150011	-0.0117184
G_pallida_D383_scaffold_012_size_3516075	1912969	T	A	intron_variant	Gpal_D383_g10755	KOO21860.1aspartyl proteinase	0	0	0.551724	0.579114	0.556098	0.565068	1	0.989637	0.977578	0.973485	0.853111	0.000655588	0.0116438
G_pallida_D383_scaffold_012_size_3516075	2106591	A	T	5_prime_UTR_variant	Gpal_D383_g10787	---NA---,XP_024505706.1Failed axon connections homolog,CAD2188906.1unnamed protein product,CAD2202273.1unnamed protein product,CAD2185028.1unnamed protein product	1	0	0.364486	0.442553	0.515789	0.599078	0.835443	0.91018	0.920455	0.938967	0.692441	0.00640126	0.0111725
G_pallida_D383_scaffold_012_size_3516075	1900336	C	A	5_prime_UTR_variant	Gpal_D383_g10752	---NA---	0	0	0.461957	0.555	0.595238	0.679325	1	0.992754	1	0.97235	0.78787	0.00202262	0.0115414
G_pallida_D383_scaffold_012_size_3516075	2098694	G	T	5_prime_UTR_variant	Gpal_D383_g10787	---NA---,XP_024505706.1Failed axon connections homolog,CAD2188906.1unnamed protein product,CAD2202273.1unnamed protein product,CAD2185028.1unnamed protein product	1	0	0.5	0.514286	0.502703	0.589862	0.933673	0.949721	0.972376	0.924528	0.80203	0.00163527	0.01134
G_pallida_D383_scaffold_012_size_3516075	2015687	G	T	upstream_gene_variant	Gpal_D383_g10772	KAF7635900.1F-box domain-containing protein	0	0	0.549356	0.48954	0.575758	0.670732	1	1	0.976303	0.970588	0.823318	0.0011533	0.0115609
G_pallida_D383_scaffold_012_size_3516075	1900396	T	C	upstream_gene_variant	Gpal_D383_g10753	KAF7635903.1BTB_2 domain-containing protein	0	0	0.487603	0.534483	0.583333	0.623529	1	0.983784	0.969163	0.927007	0.851472	0.000678179	0.0115818
G_pallida_D383_scaffold_012_size_3516075	2067589	G	A	upstream_gene_variant	Gpal_D383_g10779	KAF7635948.1LON-1 protein,CAD5139437.1unnamed protein product	0	0	0.473896	0.497942	0.569892	0.638783	0.957547	0.935644	0.977876	0.957143	0.760299	0.00294921	0.0110951
G_pallida_D383_scaffold_012_size_3516075	2067590	G	A	upstream_gene_variant	Gpal_D383_g10779	KAF7635948.1LON-1 protein,CAD5139437.1unnamed protein product	0	0	0.473896	0.497942	0.569892	0.638783	0.957547	0.935644	0.977876	0.957143	0.760299	0.00294921	0.0110951
G_pallida_D383_scaffold_012_size_3516075	2099003	C	G	synonymous_variant	Gpal_D383_g10787	---NA---,XP_024505706.1Failed axon connections homolog,CAD2188906.1unnamed protein product,CAD2202273.1unnamed protein product,CAD2185028.1unnamed protein product	1	0	0.473684	0.511811	0.515152	0.59761	0.891509	0.939759	0.995595	0.911504	0.736599	0.00394986	0.010854
G_pallida_D383_scaffold_012_size_3516075	2098670	G	C	5_prime_UTR_variant	Gpal_D383_g10787	---NA---,XP_024505706.1Failed axon connections homolog,CAD2188906.1unnamed protein product,CAD2202273.1unnamed protein product,CAD2185028.1unnamed protein product	1	0	0.502183	0.513109	0.517766	0.584071	0.926471	0.94382	0.97449	0.911111	0.79636	0.00178365	0.0110703
G_pallida_D383_scaffold_012_size_3516075	2106120	T	A	5_prime_UTR_variant	Gpal_D383_g10787	---NA---,XP_024505706.1Failed axon connections homolog,CAD2188906.1unnamed protein product,CAD2202273.1unnamed protein product,CAD2185028.1unnamed protein product	1	0	0.40678	0.428571	0.552941	0.627551	0.906077	0.900662	0.929245	0.915094	0.72784	0.00437236	0.0110595
G_pallida_D383_scaffold_012_size_3516075	2102678	A	C	upstream_gene_variant	Gpal_D383_g10787	---NA---,XP_024505706.1Failed axon connections homolog,CAD2188906.1unnamed protein product,CAD2202273.1unnamed protein product,CAD2185028.1unnamed protein product	1	0	0.387931	0.413559	0.578125	0.621005	0.888889	0.889503	0.978261	0.878906	0.654706	0.00920296	0.0107959
G_pallida_D383_scaffold_012_size_3516075	2020019	G	A	downstream_gene_variant	Gpal_D383_g10774	---NA---	0	0	0.523256	0.554307	0.591623	0.675105	1	1	0.995192	0.96875	0.821912	0.00118167	0.0112073
G_pallida_D383_scaffold_012_size_3516075	3125553	T	A	intron_variant	Gpal_D383_g10858	CDJ94458.1Peptidase M12A and CUB domain containing protein	0	Y	0.545098	0.498127	0.555556	0.611111	0.944444	0.966292	1	0.914179	0.784705	0.00211706	0.0109123
G_pallida_D383_scaffold_012_size_3516075	2106106	G	A	5_prime_UTR_variant	Gpal_D383_g10787	---NA---,XP_024505706.1Failed axon connections homolog,CAD2188906.1unnamed protein product,CAD2202273.1unnamed protein product,CAD2185028.1unnamed protein product	1	0	0.394737	0.432749	0.538961	0.626374	0.874317	0.901961	0.921875	0.908745	0.716115	0.00498556	0.0108729
G_pallida_D383_scaffold_012_size_3516075	2022135	A	C	downstream_gene_variant	Gpal_D383_g10774	---NA---	0	0	0.516393	0.591503	0.557078	0.639706	1	1	0.994505	0.922747	0.847237	0.000738987	0.0112841
G_pallida_D383_scaffold_012_size_3516075	1973241	A	G	upstream_gene_variant	Gpal_D383_g10761	XP_024506189.1Putative L-aspartate dehydrogenase	0	0	0.471631	0.53605	0.64	0.694737	1	0.993789	0.99537	0.964029	0.773998	0.00245889	0.0111534
G_pallida_D383_scaffold_012_size_3516075	1929438	C	T	upstream_gene_variant	Gpal_D383_g10756	KAF7635959.1Peptidase_S9 domain-containing protein	0	Y	0.448276	0.508418	0.550802	0.59058	0.870647	0.933333	0.983193	0.916955	0.71607	0.00498802	0.0105675
G_pallida_D383_scaffold_012_size_3516075	1899908	A	T	5_prime_UTR_variant	Gpal_D383_g10752	---NA---	0	0	0.516807	0.569395	0.585492	0.666667	1	0.993789	0.983871	0.965649	0.832915	0.00097197	0.0111488
G_pallida_D383_scaffold_012_size_3516075	2014863	C	T	synonymous_variant	Gpal_D383_g10773	KAF7635900.1F-box domain-containing protein	0	0	0.553991	0.572519	0.591667	0.663121	1	1	0.99095	0.993007	0.830114	0.00102271	0.0110286
G_pallida_D383_scaffold_012_size_3516075	2120071	A	T	upstream_gene_variant	Gpal_D383_g10787	---NA---,XP_024505706.1Failed axon connections homolog,CAD2188906.1unnamed protein product,CAD2202273.1unnamed protein product,CAD2185028.1unnamed protein product	1	0	0.472081	0.516245	0.551913	0.636364	0.882653	0.933775	0.995816	0.951965	0.688944	0.00663168	0.0103449
G_pallida_D383_scaffold_012_size_3516075	2029611	A	G	upstream_gene_variant	Gpal_D383_g10774	---NA---	0	0	0.571942	0.54902	0.623037	0.613445	1	0.964824	0.992	0.978723	0.807406	0.00150263	0.0106957
G_pallida_D383_scaffold_012_size_3516075	2162022	T	C	downstream_gene_variant	Gpal_D383_g10792	---NA---	0	0	0.415966	0.496503	0.538462	0.53937	0.831579	0.838889	0.957895	0.938182	0.620808	0.012369	0.00988621
G_pallida_D383_scaffold_012_size_3516075	2102690	G	A	upstream_gene_variant	Gpal_D383_g10787	---NA---,XP_024505706.1Failed axon connections homolog,CAD2188906.1unnamed protein product,CAD2202273.1unnamed protein product,CAD2185028.1unnamed protein product	1	0	0.390476	0.428571	0.602094	0.627358	0.863354	0.889535	0.983146	0.885714	0.614309	0.0130535	0.0102417
G_pallida_D383_scaffold_012_size_3516075	2102695	C	T	upstream_gene_variant	Gpal_D383_g10787	---NA---,XP_024505706.1Failed axon connections homolog,CAD2188906.1unnamed protein product,CAD2202273.1unnamed protein product,CAD2185028.1unnamed protein product	1	0	0.390476	0.428571	0.602094	0.627358	0.863354	0.889535	0.983146	0.885714	0.614309	0.0130535	0.0102417
G_pallida_D383_scaffold_012_size_3516075	2071928	T	G	upstream_gene_variant	Gpal_D383_g10780	---NA---	0	Y	0.497608	0.562189	0.548387	0.619792	0.91875	0.961538	0.994382	0.924528	0.767602	0.00268022	0.0105449
G_pallida_D383_scaffold_012_size_3516075	2132049	A	G	intron_variant	Gpal_D383_g10789	---NA---	0	Y	0.497608	0.562189	0.548387	0.619792	0.91875	0.961538	0.994382	0.924528	0.767602	0.00268022	0.0105449
G_pallida_D383_scaffold_012_size_3516075	2035157	C	A	downstream_gene_variant	Gpal_D383_g10775	---NA---	0	0	0.55102	0.532258	0.625954	0.604839	1	0.955224	0.971429	0.957143	0.821147	0.0011973	0.0107617
G_pallida_D383_scaffold_012_size_3516075	2035134	G	A	3_prime_UTR_variant	Gpal_D383_g10775	---NA---	0	0	0.509174	0.597222	0.579618	0.660131	1	0.96	0.985437	0.968627	0.80357	0.00159651	0.0107445
G_pallida_D383_scaffold_012_size_3516075	1878140	T	G	upstream_gene_variant	Gpal_D383_g10747	---NA---	0	0	0.604545	0.577143	0.5625	0.651613	1	0.993711	0.987805	0.980769	0.836236	0.000914054	0.0107818
G_pallida_D383_scaffold_012_size_3516075	2104838	C	T	upstream_gene_variant	Gpal_D383_g10787	---NA---,XP_024505706.1Failed axon connections homolog,CAD2188906.1unnamed protein product,CAD2202273.1unnamed protein product,CAD2185028.1unnamed protein product	1	0	0.461929	0.5	0.628049	0.634409	0.903448	0.979021	0.956522	0.95082	0.747963	0.00344491	0.0106398
G_pallida_D383_scaffold_012_size_3516075	2020366	G	A	downstream_gene_variant	Gpal_D383_g10774	---NA---	0	0	0.557447	0.575342	0.573864	0.662921	1	0.993711	0.959799	0.979839	0.858388	0.000586329	0.0109336
G_pallida_D383_scaffold_012_size_3516075	2555220	T	A	downstream_gene_variant	Gpal_D383_g10823	XP_029348353.1zinc finger BED domain-containing protein 4-like	0	Y	0.464646	0.505376	0.56044	0.631579	0.858025	0.948571	0.994737	0.920635	0.684685	0.00692004	0.0102185
G_pallida_D383_scaffold_012_size_3516075	2678591	G	A	intergenic_region	Gpal_D383_g10831-Gpal_D383_g10832				0.502674	0.529126	0.503597	0.502994	0.820225	0.870748	1	0.904762	0.618124	0.0126485	0.00967994
G_pallida_D383_scaffold_012_size_3516075	1972617	A	T	5_prime_UTR_variant	Gpal_D383_g10762	KAF7625989.1SAM_MT_ERG6_SMT domain-containing protein,CDJ90475.1Methyltransferase type 11 domain containing protein	0	0	0.544355	0.571956	0.595745	0.681818	1	1	0.974684	0.975	0.842631	0.000809207	0.010855
G_pallida_D383_scaffold_012_size_3516075	1972537	T	A	5_prime_UTR_variant	Gpal_D383_g10762	KAF7625989.1SAM_MT_ERG6_SMT domain-containing protein,CDJ90475.1Methyltransferase type 11 domain containing protein	0	0	0.549784	0.569378	0.608434	0.665198	1	1	0.971014	0.974638	0.851974	0.00067121	0.010838
G_pallida_D383_scaffold_012_size_3516075	2067159	A	C	upstream_gene_variant	Gpal_D383_g10779	KAF7635948.1LON-1 protein,CAD5139437.1unnamed protein product	0	0	0.480519	0.544828	0.627451	0.664495	0.97191	0.95858	0.989637	0.948052	0.762476	0.00286718	0.0105529
G_pallida_D383_scaffold_012_size_3516075	2161612	G	A	synonymous_variant	Gpal_D383_g10793	KHN87631.1Peptidyl-prolyl cis-trans isomerase FKBP4	0	0	0.453988	0.463964	0.553957	0.590062	0.826923	0.899408	0.920635	0.962343	0.675929	0.00754017	0.0100532
G_pallida_D383_scaffold_012_size_3516075	2223055	A	T	intergenic_region	Gpal_D383_g10799-Gpal_D383_g10800				0.819672	0.858491	0.918033	0.975728	0.511494	0.473684	0.495652	0.552817	0.795066	0.00181875	-0.0105858
G_pallida_D383_scaffold_012_size_3516075	2065914	T	C	upstream_gene_variant	Gpal_D383_g10779	KAF7635948.1LON-1 protein,CAD5139437.1unnamed protein product	0	0	0.525896	0.515571	0.61413	0.708029	0.985714	0.958333	1	0.956863	0.745263	0.00356061	0.0104346
G_pallida_D383_scaffold_012_size_3516075	1972971	T	C	upstream_gene_variant	Gpal_D383_g10761	XP_024506189.1Putative L-aspartate dehydrogenase	0	0	0.53617	0.562963	0.59893	0.692308	1	0.984456	0.977679	0.964758	0.822986	0.00115996	0.0106787
G_pallida_D383_scaffold_012_size_3516075	2169500	C	T	upstream_gene_variant	Gpal_D383_g10794	CEF67399.1 FI18412p1	0	0	0.45749	0.539249	0.568807	0.604	0.885463	0.948276	0.947368	0.92459	0.768047	0.0026644	0.0103709
G_pallida_D383_scaffold_012_size_3516075	2127616	G	A	intron_variant	Gpal_D383_g10789	---NA---	0	Y	0.535	0.605263	0.555556	0.573427	0.925926	0.968504	0.99	0.920833	0.79027	0.00195298	0.0103511
G_pallida_D383_scaffold_012_size_3516075	2129240	G	T	3_prime_UTR_variant	Gpal_D383_g10789	---NA---	0	Y	0.52862	0.455556	0.568421	0.626506	0.855615	0.941176	0.969828	0.943396	0.684602	0.00692572	0.0100013
G_pallida_D383_scaffold_012_size_3516075	2022394	G	A	downstream_gene_variant	Gpal_D383_g10774	---NA---	0	0	0.52988	0.627832	0.585635	0.62605	1	0.995122	0.965517	0.933775	0.87259	0.000424871	0.0107678
G_pallida_D383_scaffold_012_size_3516075	2175403	A	G	synonymous_variant	Gpal_D383_g10795	CEF67399.1 FI18412p1,XP_029912187.1solute carrier family 26 member 6	4	0	0.544248	0.575875	0.554974	0.603922	0.954286	0.909639	1	0.936364	0.745889	0.00353354	0.0100196
G_pallida_D383_scaffold_012_size_3516075	2115972	G	A	upstream_gene_variant	Gpal_D383_g10788	XP_001895334.1Protein kinase domain containing protein	0	0	0.506024	0.529126	0.575	0.570621	0.873626	0.933333	0.971264	0.903226	0.744214	0.00360626	0.00991481
G_pallida_D383_scaffold_012_size_3516075	2088929	G	A	5_prime_UTR_premature_start_codon_gain_variant	Gpal_D383_g10785	---NA---	0	0	0.317143	0.33515	0.506897	0.510703	0.0322581	0.0812183	0.0322581	0.0236842	0.666716	0.00823353	-0.00991448
G_pallida_D383_scaffold_012_size_3516075	2168859	C	T	upstream_gene_variant	Gpal_D383_g10794	CEF67399.1 FI18412p1	0	0	0.516393	0.512346	0.644172	0.623529	0.941176	0.943925	0.929577	0.977695	0.775972	0.00239323	0.0101803
G_pallida_D383_scaffold_012_size_3516075	1972584	T	C	5_prime_UTR_variant	Gpal_D383_g10762	KAF7625989.1SAM_MT_ERG6_SMT domain-containing protein,CDJ90475.1Methyltransferase type 11 domain containing protein	0	0	0.567164	0.579861	0.605263	0.695312	1	1	0.977186	0.964286	0.844804	0.000775545	0.0104453
G_pallida_D383_scaffold_012_size_3516075	2108847	A	G	5_prime_UTR_variant	Gpal_D383_g10787	---NA---,XP_024505706.1Failed axon connections homolog,CAD2188906.1unnamed protein product,CAD2202273.1unnamed protein product,CAD2185028.1unnamed protein product	1	0	0.488372	0.572581	0.566038	0.647059	0.923077	0.928177	1	0.9163	0.72367	0.00458409	0.0099022
G_pallida_D383_scaffold_012_size_3516075	1924952	C	T	intron_variant	Gpal_D383_g10756	KAF7635959.1Peptidase_S9 domain-containing protein	0	Y	0.588235	0.613924	0.558559	0.581081	0.95	0.96748	0.990244	0.926407	0.80464	0.00156992	0.0100974
G_pallida_D383_scaffold_012_size_3516075	2069879	C	T	missense_variant	Gpal_D383_g10780	---NA---	0	Y	0.572727	0.532258	0.588235	0.643519	0.934132	0.960526	1	0.928302	0.762878	0.0028522	0.00993968
G_pallida_D383_scaffold_012_size_3516075	2409783	A	T	upstream_gene_variant	Gpal_D383_g10813	---NA---	0	0	0.857143	0.902597	0.917127	0.882353	0.431034	0.416667	0.586207	0.640884	0.962366	1.06192e-05	-0.011504
G_pallida_D383_scaffold_012_size_3516075	1881942	C	G	upstream_gene_variant	Gpal_D383_g10750	---NA---	0	0	0.525974	0.609589	0.65812	0.717791	1	1	0.99375	0.992395	0.788451	0.00200562	0.0101794
G_pallida_D383_scaffold_012_size_3516075	2172847	C	T	3_prime_UTR_variant	Gpal_D383_g10796	---NA---	0	0	0.565	0.590308	0.61326	0.6	0.907407	0.95092	1	0.982979	0.71654	0.00496236	0.00954648
G_pallida_D383_scaffold_012_size_3516075	2150852	A	G	synonymous_variant	Gpal_D383_g10791	ACQ55290.1RBP-1 protein	1	0	0.545045	0.521186	0.521505	0.583732	0.839744	0.869048	1	0.933544	0.604855	0.0140965	0.009097
G_pallida_D383_scaffold_012_size_3516075	2152690	G	T	missense_variant	Gpal_D383_g10791	ACQ55290.1RBP-1 protein	1	0	0.547264	0.539906	0.59375	0.648889	0.892405	0.987805	1	0.915094	0.743844	0.00362245	0.00981733
G_pallida_D383_scaffold_012_size_3516075	2140575	T	C	downstream_gene_variant	Gpal_D383_g10790	AVA09666.1putative effector protein,---NA---	0	Y	0.477387	0.513966	0.646667	0.670391	0.881481	0.944882	0.979798	0.964286	0.653563	0.00929914	0.00957236
G_pallida_D383_scaffold_012_size_3516075	2554340	T	A	downstream_gene_variant	Gpal_D383_g10823	XP_029348353.1zinc finger BED domain-containing protein 4-like	0	Y	0.495726	0.474654	0.633333	0.590517	0.900552	0.875	0.982759	0.89434	0.658636	0.00887734	0.00943461
G_pallida_D383_scaffold_012_size_3516075	2171892	G	A	5_prime_UTR_variant	Gpal_D383_g10796	---NA---	0	0	0.607018	0.596059	0.533654	0.624454	0.939227	0.940828	0.981481	0.955466	0.764487	0.00279278	0.00968518
G_pallida_D383_scaffold_012_size_3516075	2171256	C	G	5_prime_UTR_variant	Gpal_D383_g10796	---NA---	0	0	0.551587	0.545802	0.582474	0.678571	0.937931	0.938931	0.982301	0.948413	0.748719	0.00341301	0.00967999
G_pallida_D383_scaffold_012_size_3516075	2165528	A	G	3_prime_UTR_variant	Gpal_D383_g10794	CEF67399.1 FI18412p1	0	0	0.553398	0.631579	0.54	0.604348	0.972527	0.956204	0.963636	0.883978	0.842178	0.000816355	0.0101083
G_pallida_D383_scaffold_012_size_3516075	2106060	C	T	5_prime_UTR_variant	Gpal_D383_g10787	---NA---,XP_024505706.1Failed axon connections homolog,CAD2188906.1unnamed protein product,CAD2202273.1unnamed protein product,CAD2185028.1unnamed protein product	1	0	0.473373	0.45614	0.672897	0.661871	0.906977	0.915254	0.95679	0.928934	0.650957	0.0095212	0.00960417
G_pallida_D383_scaffold_012_size_3516075	1974062	C	T	5_prime_UTR_premature_start_codon_gain_variant	Gpal_D383_g10763	KHN77519.1Zinc metalloproteinase nas-1	0	0	0.526718	0.625	0.702703	0.669492	1	1	0.992218	0.967949	0.797721	0.00174723	0.00995279
G_pallida_D383_scaffold_012_size_3516075	2143635	A	G	upstream_gene_variant	Gpal_D383_g10789	---NA---	0	Y	0.578947	0.575758	0.586022	0.651786	0.951351	0.971429	0.991803	0.911765	0.8068	0.00151719	0.00978532
G_pallida_D383_scaffold_012_size_3516075	2144370	C	T	upstream_gene_variant	Gpal_D383_g10789	---NA---	0	Y	0.547739	0.629091	0.568182	0.631579	0.944099	0.967742	0.990196	0.908333	0.799061	0.00171186	0.00977789
G_pallida_D383_scaffold_012_size_3516075	1940333	A	G	synonymous_variant	Gpal_D383_g10758	CAD2177160.1unnamed protein product,CAD2175353.1unnamed protein product,XP_024506331.1Nuclear pore complex protein Nup107	0	0	0.343434	0.294521	0.438596	0.496599	0.0618557	0.0431655	0.0104167	0.0246305	0.67439	0.00765299	-0.00941343
G_pallida_D383_scaffold_012_size_3516075	1940336	C	G	synonymous_variant	Gpal_D383_g10758	CAD2177160.1unnamed protein product,CAD2175353.1unnamed protein product,XP_024506331.1Nuclear pore complex protein Nup107	0	0	0.343434	0.294521	0.438596	0.496599	0.0618557	0.0431655	0.0104167	0.0246305	0.67439	0.00765299	-0.00941343
G_pallida_D383_scaffold_012_size_3516075	1939971	A	G	upstream_gene_variant	Gpal_D383_g10758	CAD2177160.1unnamed protein product,CAD2175353.1unnamed protein product,XP_024506331.1Nuclear pore complex protein Nup107	0	0	0.375887	0.404255	0.459459	0.555556	0.106061	0.14	0.0759494	0.0405405	0.641588	0.0103504	-0.00918843
G_pallida_D383_scaffold_012_size_3516075	1939972	G	A	upstream_gene_variant	Gpal_D383_g10758	CAD2177160.1unnamed protein product,CAD2175353.1unnamed protein product,XP_024506331.1Nuclear pore complex protein Nup107	0	0	0.375887	0.404255	0.459459	0.555556	0.106061	0.14	0.0759494	0.0405405	0.641588	0.0103504	-0.00918843
G_pallida_D383_scaffold_012_size_3516075	2143958	T	C	upstream_gene_variant	Gpal_D383_g10789	---NA---	0	Y	0.573585	0.514706	0.635838	0.601852	0.903409	0.945946	0.971591	0.9375	0.739142	0.00383271	0.00948166
G_pallida_D383_scaffold_012_size_3516075	2163291	G	T	downstream_gene_variant	Gpal_D383_g10794	CEF67399.1 FI18412p1	0	0	0.561265	0.490775	0.605911	0.625	0.916667	0.876471	0.987552	0.931655	0.663771	0.00846423	0.0091741
G_pallida_D383_scaffold_012_size_3516075	2095161	C	T	downstream_gene_variant	Gpal_D383_g10785	---NA---	0	0	0.544601	0.582734	0.613333	0.670732	0.971264	0.972973	0.994764	0.896694	0.806758	0.00151821	0.00984457
G_pallida_D383_scaffold_012_size_3516075	2154024	C	T	upstream_gene_variant	Gpal_D383_g10791	ACQ55290.1RBP-1 protein	1	0	0.542308	0.538168	0.59596	0.64	0.906863	0.949239	0.978903	0.905172	0.761338	0.00290986	0.00955115
G_pallida_D383_scaffold_012_size_3516075	2120754	T	A	downstream_gene_variant	Gpal_D383_g10788	XP_001895334.1Protein kinase domain containing protein	0	0	0.520548	0.576433	0.59434	0.655172	0.906863	0.916667	0.984615	0.957627	0.699398	0.00595954	0.00923989
G_pallida_D383_scaffold_012_size_3516075	2109880	G	A	synonymous_variant	Gpal_D383_g10787	---NA---,XP_024505706.1Failed axon connections homolog,CAD2188906.1unnamed protein product,CAD2202273.1unnamed protein product,CAD2185028.1unnamed protein product	1	0	0.520446	0.548117	0.57672	0.663121	0.873418	0.952663	0.969027	0.928571	0.724159	0.00455889	0.00940817
G_pallida_D383_scaffold_012_size_3516075	2134253	C	T	intron_variant	Gpal_D383_g10789	---NA---	0	Y	0.537118	0.548544	0.597403	0.694301	0.921429	0.955556	0.994536	0.90708	0.733677	0.00408752	0.00942818
G_pallida_D383_scaffold_012_size_3516075	1907214	C	T	5_prime_UTR_variant	Gpal_D383_g10754	---NA---	0	Y	0.553333	0.559633	0.580247	0.666667	0.928105	0.918129	0.970588	0.944056	0.743574	0.0036343	0.00929582
G_pallida_D383_scaffold_012_size_3516075	2223042	T	A	intergenic_region	Gpal_D383_g10799-Gpal_D383_g10800				0.834008	0.865116	0.917127	0.980488	0.55615	0.539394	0.520179	0.583333	0.75212	0.00327196	-0.00940356
G_pallida_D383_scaffold_012_size_3516075	2168536	G	T	splice_region_variant&synonymous_variant	Gpal_D383_g10795	CEF67399.1 FI18412p1,XP_029912187.1solute carrier family 26 member 6	4	0	0.57438	0.57947	0.53125	0.548523	0.892045	0.879397	0.913706	0.940141	0.754082	0.0031924	0.00917535
G_pallida_D383_scaffold_012_size_3516075	2098758	G	A	synonymous_variant	Gpal_D383_g10787	---NA---,XP_024505706.1Failed axon connections homolog,CAD2188906.1unnamed protein product,CAD2202273.1unnamed protein product,CAD2185028.1unnamed protein product	1	0	0.55642	0.574468	0.573276	0.669118	0.948187	0.918919	0.974227	0.915612	0.768137	0.00266119	0.00931449
G_pallida_D383_scaffold_012_size_3516075	2112196	C	T	upstream_gene_variant	Gpal_D383_g10788	XP_001895334.1Protein kinase domain containing protein	0	0	0.590909	0.528926	0.621495	0.628099	0.904255	0.9	1	0.948617	0.659073	0.00884167	0.00879762
G_pallida_D383_scaffold_012_size_3516075	2098203	A	G	5_prime_UTR_variant	Gpal_D383_g10787	---NA---,XP_024505706.1Failed axon connections homolog,CAD2188906.1unnamed protein product,CAD2202273.1unnamed protein product,CAD2185028.1unnamed protein product	1	0	0.572727	0.573705	0.583756	0.641304	0.910995	0.941176	0.984293	0.914894	0.758234	0.00302853	0.00917483
G_pallida_D383_scaffold_012_size_3516075	2169400	C	G	upstream_gene_variant	Gpal_D383_g10794	CEF67399.1 FI18412p1	0	0	0.632353	0.615658	0.519608	0.560976	0.895028	0.912088	0.951542	0.948207	0.713619	0.00512339	0.00900791
G_pallida_D383_scaffold_012_size_3516075	3128881	A	G	upstream_gene_variant	Gpal_D383_g10858	CDJ94458.1Peptidase M12A and CUB domain containing protein	0	Y	0.589354	0.564417	0.61086	0.653465	0.922374	0.945274	0.988722	0.937908	0.750296	0.0033471	0.00911313
G_pallida_D383_scaffold_012_size_3516075	2161942	A	G	downstream_gene_variant	Gpal_D383_g10792	---NA---	0	0	0.461929	0.517375	0.599057	0.583658	0.833333	0.8375	0.912442	0.953917	0.618695	0.0125887	0.00869625
G_pallida_D383_scaffold_012_size_3516075	2168973	T	G	upstream_gene_variant	Gpal_D383_g10794	CEF67399.1 FI18412p1	0	0	0.538071	0.632479	0.559322	0.597458	0.910828	0.93125	0.895604	0.964286	0.810161	0.00143759	0.00941844
G_pallida_D383_scaffold_012_size_3516075	2168938	G	A	upstream_gene_variant	Gpal_D383_g10794	CEF67399.1 FI18412p1	0	0	0.587065	0.610236	0.567416	0.61991	0.936047	0.956284	0.90411	0.957597	0.860493	0.000560151	0.009536
G_pallida_D383_scaffold_012_size_3516075	2096863	C	T	synonymous_variant	Gpal_D383_g10787	---NA---,XP_024505706.1Failed axon connections homolog,CAD2188906.1unnamed protein product,CAD2202273.1unnamed protein product,CAD2185028.1unnamed protein product	1	0	0.516667	0.569853	0.613757	0.67128	0.934884	0.90184	0.977778	0.924107	0.715536	0.00501728	0.00905078
G_pallida_D383_scaffold_012_size_3516075	2133390	T	A	intron_variant	Gpal_D383_g10789	---NA---	0	Y	0.627907	0.580769	0.567568	0.598086	0.850575	0.924658	1	0.961672	0.625925	0.0118482	0.00852209
G_pallida_D383_scaffold_012_size_3516075	2168808	T	C	upstream_gene_variant	Gpal_D383_g10794	CEF67399.1 FI18412p1	0	0	0.555556	0.618257	0.591623	0.622449	0.888112	0.950355	0.953846	0.953237	0.761456	0.00290543	0.0090344
G_pallida_D383_scaffold_012_size_3516075	2172148	G	A	5_prime_UTR_variant	Gpal_D383_g10796	---NA---	0	0	0.55	0.620536	0.621469	0.689815	0.953333	0.945122	0.990521	0.949791	0.755329	0.00314257	0.00909688
G_pallida_D383_scaffold_012_size_3516075	2104165	A	T	missense_variant	Gpal_D383_g10787	---NA---,XP_024505706.1Failed axon connections homolog,CAD2188906.1unnamed protein product,CAD2202273.1unnamed protein product,CAD2185028.1unnamed protein product	1	0	0.563786	0.62406	0.586022	0.666667	0.919753	0.947059	0.985782	0.942529	0.74984	0.00336605	0.00900366
G_pallida_D383_scaffold_012_size_3516075	1973975	C	T	5_prime_UTR_variant	Gpal_D383_g10763	KHN77519.1Zinc metalloproteinase nas-1	0	0	0.57931	0.610294	0.722222	0.722222	1	1	1	0.987013	0.778317	0.00231677	0.0092935
G_pallida_D383_scaffold_012_size_3516075	2098646	G	T	5_prime_UTR_variant	Gpal_D383_g10787	---NA---,XP_024505706.1Failed axon connections homolog,CAD2188906.1unnamed protein product,CAD2202273.1unnamed protein product,CAD2185028.1unnamed protein product	1	0	0.579439	0.627178	0.594595	0.671296	0.934884	0.972678	0.990385	0.927203	0.78794	0.00202057	0.00916302
G_pallida_D383_scaffold_012_size_3516075	2128493	T	C	3_prime_UTR_variant	Gpal_D383_g10789	---NA---	0	Y	0.522843	0.609053	0.567416	0.666667	0.909091	0.896	0.974619	0.936975	0.693718	0.00631852	0.00881846
G_pallida_D383_scaffold_012_size_3516075	2160746	G	A	synonymous_variant	Gpal_D383_g10793	KHN87631.1Peptidyl-prolyl cis-trans isomerase FKBP4	0	0	0.602317	0.586207	0.621622	0.616279	0.953757	0.916667	0.992509	0.911504	0.757792	0.00304571	0.00893569
G_pallida_D383_scaffold_012_size_3516075	2661491	T	A	upstream_gene_variant	Gpal_D383_g10831	---NA---	0	0	0.722222	0.731844	0.588235	0.507692	0.971831	0.965909	0.990099	0.94958	0.66086	0.00869678	0.00888581
G_pallida_D383_scaffold_012_size_3516075	2152689	G	A	synonymous_variant	Gpal_D383_g10791	ACQ55290.1RBP-1 protein	1	0	0.631841	0.577465	0.661458	0.684444	0.968354	0.987805	1	0.924528	0.798577	0.00172457	0.00907464
G_pallida_D383_scaffold_012_size_3516075	2154108	C	T	upstream_gene_variant	Gpal_D383_g10791	ACQ55290.1RBP-1 protein	1	0	0.621993	0.589831	0.645503	0.633094	0.960976	0.941799	0.991111	0.916335	0.782682	0.00217897	0.00886361
G_pallida_D383_scaffold_012_size_3516075	2135228	C	T	intron_variant	Gpal_D383_g10789	---NA---	0	Y	0.652174	0.636364	0.612245	0.626168	0.937984	0.985915	0.988095	0.932642	0.803528	0.00159755	0.00892301
G_pallida_D383_scaffold_012_size_3516075	2170805	G	A	missense_variant	Gpal_D383_g10795	CEF67399.1 FI18412p1,XP_029912187.1solute carrier family 26 member 6	4	0	0.646667	0.621701	0.5625	0.638796	0.904943	0.955056	1	0.918256	0.724416	0.00454567	0.00861458
G_pallida_D383_scaffold_012_size_3516075	2150413	C	T	3_prime_UTR_variant	Gpal_D383_g10791	ACQ55290.1RBP-1 protein	1	0	0.594203	0.505495	0.611111	0.706093	0.897297	0.904523	0.993333	0.928571	0.625707	0.0118701	0.00840228
G_pallida_D383_scaffold_012_size_3516075	2104869	A	C	upstream_gene_variant	Gpal_D383_g10787	---NA---,XP_024505706.1Failed axon connections homolog,CAD2188906.1unnamed protein product,CAD2202273.1unnamed protein product,CAD2185028.1unnamed protein product	1	0	0.544304	0.551136	0.674603	0.721212	0.91129	0.97037	0.957895	0.954545	0.715373	0.00502626	0.00883445
G_pallida_D383_scaffold_012_size_3516075	2072586	G	C	upstream_gene_variant	Gpal_D383_g10780	---NA---	0	Y	0.581897	0.572016	0.638554	0.711443	0.938202	0.911765	0.991031	0.946429	0.688428	0.00666617	0.00839458
G_pallida_D383_scaffold_012_size_3516075	2101311	G	A	synonymous_variant	Gpal_D383_g10787	---NA---,XP_024505706.1Failed axon connections homolog,CAD2188906.1unnamed protein product,CAD2202273.1unnamed protein product,CAD2185028.1unnamed protein product	1	0	0.527559	0.5625	0.654054	0.72103	0.957944	0.908108	0.95	0.928302	0.721221	0.00471165	0.00870189
G_pallida_D383_scaffold_012_size_3516075	2098098	G	A	synonymous_variant	Gpal_D383_g10787	---NA---,XP_024505706.1Failed axon connections homolog,CAD2188906.1unnamed protein product,CAD2202273.1unnamed protein product,CAD2185028.1unnamed protein product	1	0	0.570776	0.647826	0.606061	0.684	0.9625	0.913978	0.969565	0.936975	0.763817	0.00281744	0.00857125
G_pallida_D383_scaffold_012_size_3516075	2893886	T	A	intergenic_region	Gpal_D383_g10836-Gpal_D383_g10837				0.70339	0.649351	0.721311	0.732143	0.380165	0.455446	0.37931	0.32381	0.668739	0.00807759	-0.0081485
G_pallida_D383_scaffold_012_size_3516075	2893890	G	A	intergenic_region	Gpal_D383_g10836-Gpal_D383_g10837				0.70339	0.649351	0.721311	0.732143	0.380165	0.455446	0.37931	0.32381	0.668739	0.00807759	-0.0081485
G_pallida_D383_scaffold_012_size_3516075	2171179	G	A	upstream_gene_variant	Gpal_D383_g10794	CEF67399.1 FI18412p1	0	0	0.561056	0.642384	0.632558	0.652174	0.881517	0.945055	0.990385	0.930556	0.697177	0.00609816	0.00820424
G_pallida_D383_scaffold_012_size_3516075	2098381	C	A	5_prime_UTR_variant	Gpal_D383_g10787	---NA---,XP_024505706.1Failed axon connections homolog,CAD2188906.1unnamed protein product,CAD2202273.1unnamed protein product,CAD2185028.1unnamed protein product	1	0	0.62766	0.593886	0.650538	0.642241	0.934673	0.933702	0.98773	0.912821	0.756154	0.00310989	0.00832156
G_pallida_D383_scaffold_012_size_3516075	2098384	T	G	5_prime_UTR_variant	Gpal_D383_g10787	---NA---,XP_024505706.1Failed axon connections homolog,CAD2188906.1unnamed protein product,CAD2202273.1unnamed protein product,CAD2185028.1unnamed protein product	1	0	0.62766	0.593886	0.650538	0.642241	0.934673	0.933702	0.98773	0.912821	0.756154	0.00310989	0.00832156
G_pallida_D383_scaffold_012_size_3516075	2439456	G	A	intergenic_region	Gpal_D383_g10816-Gpal_D383_g10817				0.597403	0.666667	0.609023	0.629758	0.891304	0.922652	0.96129	0.97043	0.705013	0.00561889	0.00805072
G_pallida_D383_scaffold_012_size_3516075	2133566	A	G	intron_variant	Gpal_D383_g10789	---NA---	0	Y	0.561224	0.473988	0.36	0.333333	0.153846	0.0933333	0.0979021	0.142045	0.678797	0.0073329	-0.0084843
G_pallida_D383_scaffold_012_size_3516075	3501889	A	T	upstream_gene_variant	Gpal_D383_g10925	---NA---	0	0	0.797753	0.830645	0.924242	0.897196	0.561404	0.507812	0.54717	0.594697	0.808348	0.00148016	-0.0086429
G_pallida_D383_scaffold_012_size_3516075	2172078	C	T	5_prime_UTR_variant	Gpal_D383_g10796	---NA---	0	0	0.605948	0.653846	0.625	0.711628	0.934524	0.964497	0.973799	0.941909	0.784836	0.00211308	0.00826447
G_pallida_D383_scaffold_012_size_3516075	2888254	T	C	intergenic_region	Gpal_D383_g10836-Gpal_D383_g10837				0.774648	0.694737	0.536232	0.62963	0.980769	0.942308	1	0.922078	0.644194	0.0101149	0.00809753
G_pallida_D383_scaffold_012_size_3516075	2119223	T	C	upstream_gene_variant	Gpal_D383_g10787	---NA---,XP_024505706.1Failed axon connections homolog,CAD2188906.1unnamed protein product,CAD2202273.1unnamed protein product,CAD2185028.1unnamed protein product	1	0	0.592275	0.61991	0.653179	0.68932	0.91358	0.940828	0.990148	0.90106	0.73196	0.00416995	0.00791229
G_pallida_D383_scaffold_012_size_3516075	2159856	C	T	downstream_gene_variant	Gpal_D383_g10792	---NA---	0	0	0.630332	0.589372	0.671533	0.755814	0.944444	0.925234	1	0.956332	0.660751	0.00870556	0.0076866
G_pallida_D383_scaffold_012_size_3516075	2618038	C	T	intergenic_region	Gpal_D383_g10824-Gpal_D383_g10825				0.663636	0.711268	0.831683	0.805825	0.473684	0.45098	0.461538	0.48	0.725786	0.00447577	-0.0078043
G_pallida_D383_scaffold_012_size_3516075	2161984	G	A	downstream_gene_variant	Gpal_D383_g10792	---NA---	0	0	0.587302	0.648069	0.696133	0.681159	0.887255	0.901099	0.986111	0.975862	0.600949	0.0145443	0.00709908
G_pallida_D383_scaffold_012_size_3516075	2624793	C	T	intergenic_region	Gpal_D383_g10824-Gpal_D383_g10825				0.68125	0.729651	0.560847	0.646465	0.911348	0.945205	0.98	0.90625	0.684485	0.00693375	0.00748252
G_pallida_D383_scaffold_012_size_3516075	2551587	A	C	downstream_gene_variant	Gpal_D383_g10823	XP_029348353.1zinc finger BED domain-containing protein 4-like	0	Y	0.633333	0.625	0.648241	0.675214	0.919075	0.896175	0.986111	0.903571	0.698412	0.0060208	0.00726958
G_pallida_D383_scaffold_012_size_3516075	2110270	T	G	upstream_gene_variant	Gpal_D383_g10787	---NA---,XP_024505706.1Failed axon connections homolog,CAD2188906.1unnamed protein product,CAD2202273.1unnamed protein product,CAD2185028.1unnamed protein product	1	0	0.574627	0.657143	0.762963	0.72067	0.915663	0.962963	1	0.930851	0.64034	0.0104646	0.00722742
G_pallida_D383_scaffold_012_size_3516075	2110266	A	T	upstream_gene_variant	Gpal_D383_g10787	---NA---,XP_024505706.1Failed axon connections homolog,CAD2188906.1unnamed protein product,CAD2202273.1unnamed protein product,CAD2185028.1unnamed protein product	1	0	0.589552	0.649635	0.774648	0.716667	0.916667	0.960526	1	0.933333	0.635293	0.0109353	0.00710434
G_pallida_D383_scaffold_012_size_3516075	2098396	C	G	5_prime_UTR_variant	Gpal_D383_g10787	---NA---,XP_024505706.1Failed axon connections homolog,CAD2188906.1unnamed protein product,CAD2202273.1unnamed protein product,CAD2185028.1unnamed protein product	1	0	0.718085	0.640693	0.706522	0.706667	0.969072	0.945055	1	0.921875	0.74359	0.00363359	0.00709433
G_pallida_D383_scaffold_012_size_3516075	2188537	C	G	upstream_gene_variant	Gpal_D383_g10798	---NA---	3	0	0.681648	0.643725	0.64	0.692661	0.89	0.901235	0.977477	0.944444	0.646836	0.00987995	0.00665111
G_pallida_D383_scaffold_012_size_3516075	2078854	A	G	upstream_gene_variant	Gpal_D383_g10783	---NA---	0	0	0.639871	0.684783	0.76779	0.735669	0.987805	0.931677	0.978836	0.976471	0.718986	0.00483026	0.0069918
G_pallida_D383_scaffold_012_size_3516075	2392822	G	A	3_prime_UTR_variant	Gpal_D383_g10810	KAF7626115.1Exonuclease domain-containing protein	0	0	0.649289	0.641509	0.649351	0.584906	0.909639	0.964539	0.837209	0.835052	0.934683	5.60295e-05	0.00770844
G_pallida_D383_scaffold_012_size_3516075	2893902	A	C	intergenic_region	Gpal_D383_g10836-Gpal_D383_g10837				0.704348	0.642857	0.490909	0.479167	0.854701	0.886598	0.758065	0.836538	0.69518	0.00622475	0.00751621
G_pallida_D383_scaffold_012_size_3516075	2119814	G	A	upstream_gene_variant	Gpal_D383_g10787	---NA---,XP_024505706.1Failed axon connections homolog,CAD2188906.1unnamed protein product,CAD2202273.1unnamed protein product,CAD2185028.1unnamed protein product	1	0	0.654545	0.703448	0.721649	0.779528	0.979167	0.928571	0.991935	0.97619	0.701589	0.00582499	0.00671343
G_pallida_D383_scaffold_012_size_3516075	2392821	G	A	3_prime_UTR_variant	Gpal_D383_g10810	KAF7626115.1Exonuclease domain-containing protein	0	0	0.63981	0.636792	0.649351	0.584906	0.885542	0.964539	0.837209	0.835052	0.919372	0.00010594	0.00755994
G_pallida_D383_scaffold_012_size_3516075	2392825	G	A	3_prime_UTR_variant	Gpal_D383_g10810	KAF7626115.1Exonuclease domain-containing protein	0	0	0.63981	0.636792	0.649351	0.584906	0.885542	0.964539	0.837209	0.835052	0.919372	0.00010594	0.00755994
G_pallida_D383_scaffold_012_size_3516075	2019672	C	T	upstream_gene_variant	Gpal_D383_g10773	KAF7635900.1F-box domain-containing protein	0	0	0.742105	0.675393	0.759259	0.806452	1	1	1	0.987552	0.778506	0.00231068	0.00689099
G_pallida_D383_scaffold_012_size_3516075	2618026	A	T	intergenic_region	Gpal_D383_g10824-Gpal_D383_g10825				0.735043	0.738462	0.831579	0.811111	0.509434	0.444444	0.540541	0.619048	0.85725	0.000600823	-0.00752967
G_pallida_D383_scaffold_012_size_3516075	2188518	G	A	upstream_gene_variant	Gpal_D383_g10798	---NA---	3	0	0.717647	0.653846	0.63354	0.704301	0.88172	0.908046	0.981132	0.934307	0.615532	0.0129226	0.00624899
G_pallida_D383_scaffold_012_size_3516075	2395907	A	G	downstream_gene_variant	Gpal_D383_g10810	KAF7626115.1Exonuclease domain-containing protein	0	0	0.60793	0.649635	0.567164	0.618474	0.872832	0.954315	0.800797	0.807407	0.944734	3.38258e-05	0.00765866
G_pallida_D383_scaffold_012_size_3516075	1992481	G	T	upstream_gene_variant	Gpal_D383_g10767	AVA09730.1putative effector protein	0	Y	0.69883	0.708934	0.759717	0.776435	0.991667	0.960352	0.996942	0.98103	0.761159	0.00291663	0.00661182
G_pallida_D383_scaffold_012_size_3516075	2019663	C	A	upstream_gene_variant	Gpal_D383_g10773	KAF7635900.1F-box domain-containing protein	0	0	0.764368	0.685083	0.763975	0.81383	1	1	0.988506	0.980545	0.793	0.00187577	0.00653605
G_pallida_D383_scaffold_012_size_3516075	2137362	A	T	splice_region_variant&synonymous_variant	Gpal_D383_g10789	---NA---	0	Y	0.699507	0.685714	0.690323	0.77095	0.951724	0.937063	0.965909	0.930894	0.771347	0.00254905	0.0063562
G_pallida_D383_scaffold_012_size_3516075	2893899	C	G	intergenic_region	Gpal_D383_g10836-Gpal_D383_g10837				0.73913	0.714286	0.545455	0.5	0.905983	0.917526	0.768817	0.841346	0.66722	0.00819451	0.00718203
G_pallida_D383_scaffold_012_size_3516075	2378416	A	G	missense_variant	Gpal_D383_g10810	KAF7626115.1Exonuclease domain-containing protein	0	0	0.638889	0.668367	0.636842	0.567686	0.922535	0.949686	0.823529	0.741803	0.875379	0.000397189	0.00736335
G_pallida_D383_scaffold_012_size_3516075	2052518	C	T	upstream_gene_variant	Gpal_D383_g10776	---NA---	0	0	0.648485	0.716912	0.724444	0.769585	0.978495	0.942529	0.97619	0.87931	0.767073	0.00269912	0.00643084
G_pallida_D383_scaffold_012_size_3516075	1938423	A	T	3_prime_UTR_variant	Gpal_D383_g10758	CAD2177160.1unnamed protein product,CAD2175353.1unnamed protein product,XP_024506331.1Nuclear pore complex protein Nup107	0	0	0.776923	0.757576	0.715152	0.730539	0.939394	0.971591	0.992647	0.992481	0.703907	0.00568488	0.00594275
G_pallida_D383_scaffold_012_size_3516075	1938425	G	A	3_prime_UTR_variant	Gpal_D383_g10758	CAD2177160.1unnamed protein product,CAD2175353.1unnamed protein product,XP_024506331.1Nuclear pore complex protein Nup107	0	0	0.776923	0.757576	0.715152	0.730539	0.939394	0.971591	0.992647	0.992481	0.703907	0.00568488	0.00594275
G_pallida_D383_scaffold_012_size_3516075	2117216	C	T	5_prime_UTR_variant	Gpal_D383_g10788	XP_001895334.1Protein kinase domain containing protein	0	0	0.604106	0.686792	0.780769	0.788396	0.918919	0.972112	0.978378	0.897872	0.633311	0.0111241	0.00622981
G_pallida_D383_scaffold_012_size_3516075	1941321	G	A	upstream_gene_variant	Gpal_D383_g10758	CAD2177160.1unnamed protein product,CAD2175353.1unnamed protein product,XP_024506331.1Nuclear pore complex protein Nup107	0	0	0.744275	0.700405	0.795556	0.765873	0.977143	0.945	0.995392	0.992537	0.68774	0.00671234	0.0058744
G_pallida_D383_scaffold_012_size_3516075	2450513	T	C	intergenic_region	Gpal_D383_g10816-Gpal_D383_g10817				0.610526	0.687117	0.752577	0.701422	0.89375	0.930769	0.894737	0.93578	0.744377	0.00359913	0.00621361
G_pallida_D383_scaffold_012_size_3516075	2450518	G	A	intergenic_region	Gpal_D383_g10816-Gpal_D383_g10817				0.610526	0.687117	0.752577	0.701422	0.89375	0.930769	0.894737	0.93578	0.744377	0.00359913	0.00621361
G_pallida_D383_scaffold_012_size_3516075	2395321	G	A	downstream_gene_variant	Gpal_D383_g10810	KAF7626115.1Exonuclease domain-containing protein	0	0	0.641667	0.624535	0.594595	0.662963	0.911628	0.926702	0.757282	0.828	0.976606	2.53861e-06	0.00721382
G_pallida_D383_scaffold_012_size_3516075	2372801	T	A	intron_variant	Gpal_D383_g10810	KAF7626115.1Exonuclease domain-containing protein	0	0	0.691589	0.655172	0.582915	0.578723	0.895833	0.96	0.811404	0.740157	0.839988	0.00085149	0.00718938
G_pallida_D383_scaffold_012_size_3516075	1990373	G	T	upstream_gene_variant	Gpal_D383_g10767	AVA09730.1putative effector protein	0	Y	0.696203	0.677419	0.811404	0.761719	0.947368	0.937824	0.969697	0.971098	0.656061	0.00908974	0.00577129
G_pallida_D383_scaffold_012_size_3516075	1918131	A	G	missense_variant	Gpal_D383_g10755	KOO21860.1aspartyl proteinase	0	0	0.705882	0.673077	0.794444	0.799197	0.937824	0.951456	0.990909	0.969925	0.628053	0.0116362	0.00570092
G_pallida_D383_scaffold_012_size_3516075	2965026	A	C	upstream_gene_variant	Gpal_D383_g10837	---NA---	0	0	0.622222	0.690909	0.481481	0.571429	0.864865	0.927835	0.732673	0.715909	0.78526	0.00210029	0.00730851
G_pallida_D383_scaffold_012_size_3516075	1962381	T	C	upstream_gene_variant	Gpal_D383_g10760	XP_024507482.1Hypothetical protein SRAE_2000294000	0	0	0.761062	0.686508	0.817143	0.772727	0.979167	0.977099	0.961538	0.990826	0.749238	0.00339123	0.00595696
G_pallida_D383_scaffold_012_size_3516075	2463090	T	C	intergenic_region	Gpal_D383_g10816-Gpal_D383_g10817				0.617117	0.625806	0.70852	0.742537	0.894737	0.857143	0.940299	0.872832	0.611772	0.0133279	0.00564953
G_pallida_D383_scaffold_012_size_3516075	2373683	A	G	intron_variant	Gpal_D383_g10810	KAF7626115.1Exonuclease domain-containing protein	0	0	0.604278	0.623134	0.572687	0.669261	0.830601	0.903226	0.784689	0.80786	0.912753	0.000134533	0.00648129
G_pallida_D383_scaffold_012_size_3516075	2351532	A	T	upstream_gene_variant	Gpal_D383_g10809	PIO72608.1SAC3/GANP family protein	1	0	0.643902	0.724324	0.653061	0.628049	0.953333	0.971963	0.772021	0.806202	0.927051	7.82576e-05	0.00720352
G_pallida_D383_scaffold_012_size_3516075	1921497	A	G	downstream_gene_variant	Gpal_D383_g10755	KOO21860.1aspartyl proteinase	0	0	0.786957	0.719368	0.77665	0.73029	0.928962	0.944444	1	0.991935	0.603609	0.0142383	0.00529355
G_pallida_D383_scaffold_012_size_3516075	2482759	T	A	upstream_gene_variant	Gpal_D383_g10818	KAF7635703.1hypothetical protein Mgra_00004797	0	0	0.863281	0.781395	0.807377	0.819231	0.555556	0.54717	0.621302	0.696833	0.900108	0.000202797	-0.0065591
G_pallida_D383_scaffold_012_size_3516075	2178228	C	T	5_prime_UTR_variant	Gpal_D383_g10795	CEF67399.1 FI18412p1,XP_029912187.1solute carrier family 26 member 6	4	0	0.710692	0.785489	0.731225	0.73384	0.947368	0.946341	0.978378	0.933824	0.750976	0.00331894	0.00564403
G_pallida_D383_scaffold_012_size_3516075	2140897	T	C	downstream_gene_variant	Gpal_D383_g10790	AVA09666.1putative effector protein,---NA---	0	Y	0.773438	0.726415	0.841004	0.773663	0.981567	0.984772	1	0.990164	0.716492	0.00496495	0.0056012
G_pallida_D383_scaffold_012_size_3516075	2389799	G	A	synonymous_variant	Gpal_D383_g10810	KAF7626115.1Exonuclease domain-containing protein	0	0	0.598291	0.631799	0.672515	0.649289	0.878049	0.927007	0.792271	0.789062	0.953234	2.04383e-05	0.00657323
G_pallida_D383_scaffold_012_size_3516075	2176619	G	A	upstream_gene_variant	Gpal_D383_g10795	CEF67399.1 FI18412p1,XP_029912187.1solute carrier family 26 member 6	4	0	0.687697	0.757396	0.728625	0.773414	0.925234	0.961749	0.990291	0.900662	0.71758	0.00490588	0.00559667
G_pallida_D383_scaffold_012_size_3516075	1937737	C	T	5_prime_UTR_variant	Gpal_D383_g10758	CAD2177160.1unnamed protein product,CAD2175353.1unnamed protein product,XP_024506331.1Nuclear pore complex protein Nup107	0	0	0.75	0.792079	0.77027	0.764151	0.966667	0.964789	0.989529	0.98513	0.75733	0.0030637	0.00548235
G_pallida_D383_scaffold_012_size_3516075	2393771	A	C	downstream_gene_variant	Gpal_D383_g10810	KAF7626115.1Exonuclease domain-containing protein	0	0	0.588496	0.645283	0.591398	0.64557	0.906863	0.928205	0.754491	0.710744	0.913993	0.000128822	0.00707457
G_pallida_D383_scaffold_012_size_3516075	1963883	C	T	upstream_gene_variant	Gpal_D383_g10760	XP_024507482.1Hypothetical protein SRAE_2000294000	0	0	0.746032	0.752988	0.808612	0.781022	0.975309	0.955556	0.983784	1	0.727256	0.00440161	0.0054335
G_pallida_D383_scaffold_012_size_3516075	2144762	T	G	upstream_gene_variant	Gpal_D383_g10789	---NA---	0	Y	0.700997	0.716667	0.829545	0.748954	0.944134	0.93617	0.962687	0.973404	0.65152	0.00947291	0.00537203
G_pallida_D383_scaffold_012_size_3516075	2351487	G	A	synonymous_variant	Gpal_D383_g10808	KHN88211.1Putative phosphatidate phosphatase	6	0	0.315	0.306748	0.330709	0.377358	0.0645161	0.0566038	0.180851	0.213389	0.924374	8.7271e-05	-0.00653203
G_pallida_D383_scaffold_012_size_3516075	2381909	G	A	intron_variant	Gpal_D383_g10810	KAF7626115.1Exonuclease domain-containing protein	0	0	0.672646	0.769874	0.590164	0.675325	0.917582	0.972603	0.793427	0.836449	0.838428	0.000877129	0.00664263
G_pallida_D383_scaffold_012_size_3516075	2078505	G	C	3_prime_UTR_variant	Gpal_D383_g10782	CAD2187107.1unnamed protein product,CAD2175077.1unnamed protein product	7	0	0.706897	0.790476	0.777778	0.822878	0.989529	0.973262	0.989529	0.955645	0.769602	0.00260961	0.00559794
G_pallida_D383_scaffold_012_size_3516075	2382283	T	C	missense_variant	Gpal_D383_g10810	KAF7626115.1Exonuclease domain-containing protein	0	0	0.278261	0.255814	0.380435	0.457286	0.165563	0.0916031	0.170455	0.143969	0.611371	0.0133716	-0.00564804
G_pallida_D383_scaffold_012_size_3516075	2142621	T	A	synonymous_variant	Gpal_D383_g10789	---NA---	0	Y	0.816964	0.734234	0.816092	0.737089	0.977528	0.969512	0.97861	0.977169	0.719691	0.00479264	0.00533425
G_pallida_D383_scaffold_012_size_3516075	1963667	A	T	upstream_gene_variant	Gpal_D383_g10760	XP_024507482.1Hypothetical protein SRAE_2000294000	0	0	0.735683	0.69685	0.836735	0.807339	0.978022	0.930556	0.981221	0.984848	0.608548	0.0136823	0.00520526
G_pallida_D383_scaffold_012_size_3516075	2378880	T	G	intron_variant	Gpal_D383_g10810	KAF7626115.1Exonuclease domain-containing protein	0	0	0.706422	0.692623	0.609195	0.643411	0.902778	0.939394	0.818627	0.781893	0.889162	0.000278095	0.00627396
G_pallida_D383_scaffold_012_size_3516075	2349048	C	G	missense_variant	Gpal_D383_g10808	KHN88211.1Putative phosphatidate phosphatase	6	0	0.516129	0.528	0.641509	0.59447	0.76087	0.834483	0.746341	0.728889	0.806477	0.001525	0.00586337
G_pallida_D383_scaffold_012_size_3516075	1994421	C	T	3_prime_UTR_variant	Gpal_D383_g10769	---NA---	0	0	0.712644	0.756458	0.882051	0.821138	0.987013	1	0.995984	0.97931	0.670072	0.00797597	0.00543218
G_pallida_D383_scaffold_012_size_3516075	2072067	G	C	upstream_gene_variant	Gpal_D383_g10780	---NA---	0	Y	0.792035	0.779736	0.808642	0.737968	0.95814	0.964103	0.98	1	0.69998	0.00592362	0.00509752
G_pallida_D383_scaffold_012_size_3516075	2386807	A	T	intron_variant	Gpal_D383_g10810	KAF7626115.1Exonuclease domain-containing protein	0	0	0.656716	0.753676	0.628866	0.641026	0.923977	0.979167	0.762376	0.792727	0.861941	0.000542609	0.00670943
G_pallida_D383_scaffold_012_size_3516075	1941229	G	A	upstream_gene_variant	Gpal_D383_g10758	CAD2177160.1unnamed protein product,CAD2175353.1unnamed protein product,XP_024506331.1Nuclear pore complex protein Nup107	0	0	0.792	0.746212	0.792627	0.769841	0.95	0.945	1	0.981395	0.653083	0.00933977	0.00489999
G_pallida_D383_scaffold_012_size_3516075	2426522	T	G	intergenic_region	Gpal_D383_g10816-Gpal_D383_g10817				0.671958	0.683721	0.682432	0.714976	0.852349	0.935252	0.883041	0.856481	0.836862	0.000903405	0.00547527
G_pallida_D383_scaffold_012_size_3516075	2140530	A	C	intron_variant	Gpal_D383_g10789	---NA---	0	Y	0.781377	0.761905	0.802198	0.80531	0.967213	0.976879	0.992701	0.984456	0.760972	0.0029237	0.00511413
G_pallida_D383_scaffold_012_size_3516075	1937052	G	A	3_prime_UTR_variant	Gpal_D383_g10758	CAD2177160.1unnamed protein product,CAD2175353.1unnamed protein product,XP_024506331.1Nuclear pore complex protein Nup107	0	0	0.825911	0.741784	0.796703	0.744	0.944099	0.958084	0.995935	0.980645	0.626767	0.0117641	0.00488661
G_pallida_D383_scaffold_012_size_3516075	2176641	G	C	upstream_gene_variant	Gpal_D383_g10795	CEF67399.1 FI18412p1,XP_029912187.1solute carrier family 26 member 6	4	0	0.718033	0.738007	0.75641	0.796875	0.92233	0.947674	0.989418	0.918728	0.685211	0.00688394	0.00504964
G_pallida_D383_scaffold_012_size_3516075	2393292	C	T	3_prime_UTR_variant	Gpal_D383_g10810	KAF7626115.1Exonuclease domain-containing protein	0	0	0.761682	0.695187	0.687943	0.697297	0.920455	0.95614	0.877005	0.857143	0.897021	0.000222426	0.00574137
G_pallida_D383_scaffold_012_size_3516075	2354956	C	A	upstream_gene_variant	Gpal_D383_g10808	KHN88211.1Putative phosphatidate phosphatase	6	0	0.6875	0.664286	0.670051	0.666667	0.967213	0.894737	0.8	0.793478	0.931288	6.53042e-05	0.00621382
G_pallida_D383_scaffold_012_size_3516075	1917728	T	A	downstream_gene_variant	Gpal_D383_g10756	KAF7635959.1Peptidase_S9 domain-containing protein	0	Y	0.813953	0.724696	0.785714	0.754545	0.947059	0.947115	0.989011	0.962085	0.656596	0.00904535	0.00492084
G_pallida_D383_scaffold_012_size_3516075	2409756	T	C	upstream_gene_variant	Gpal_D383_g10813	---NA---	0	0	0.964789	0.987805	0.925714	0.93722	0.774648	0.769231	0.780822	0.726776	0.749351	0.00338649	-0.0051266
G_pallida_D383_scaffold_012_size_3516075	2397761	C	T	upstream_gene_variant	Gpal_D383_g10811	KAF1657415.1Solute carrier family 25 member 36-A	0	0	0.620253	0.632911	0.693252	0.623656	0.873134	0.940299	0.75	0.768908	0.916412	0.00011816	0.0063565
G_pallida_D383_scaffold_012_size_3516075	1937613	C	T	synonymous_variant	Gpal_D383_g10758	CAD2177160.1unnamed protein product,CAD2175353.1unnamed protein product,XP_024506331.1Nuclear pore complex protein Nup107	0	0	0.744828	0.754032	0.809302	0.819231	0.965116	0.929825	1	0.993769	0.611442	0.0133638	0.00480735
G_pallida_D383_scaffold_012_size_3516075	2348845	T	A	upstream_gene_variant	Gpal_D383_g10809	PIO72608.1SAC3/GANP family protein	1	0	0.647343	0.666667	0.725118	0.672	0.878788	0.965714	0.806763	0.819549	0.913739	0.00012998	0.00605559
G_pallida_D383_scaffold_012_size_3516075	2346178	A	T	downstream_gene_variant	Gpal_D383_g10808	KHN88211.1Putative phosphatidate phosphatase	6	0	0.663462	0.698842	0.636842	0.599078	0.892857	0.947059	0.748663	0.757937	0.881111	0.00034417	0.00638598
G_pallida_D383_scaffold_012_size_3516075	2354091	G	T	upstream_gene_variant	Gpal_D383_g10808	KHN88211.1Putative phosphatidate phosphatase	6	0	0.681992	0.742857	0.670051	0.69145	0.90099	0.961957	0.826087	0.841328	0.941084	4.10315e-05	0.00587727
G_pallida_D383_scaffold_012_size_3516075	2034778	T	A	intron_variant	Gpal_D383_g10775	---NA---	0	0	0.715596	0.780488	0.87234	0.835391	0.948571	1	1	0.996241	0.600239	0.0146267	0.00491078
G_pallida_D383_scaffold_012_size_3516075	2388037	A	G	intron_variant	Gpal_D383_g10810	KAF7626115.1Exonuclease domain-containing protein	0	0	0.692982	0.774545	0.619792	0.686636	0.906103	0.963158	0.8	0.843621	0.845994	0.000757508	0.0060018
G_pallida_D383_scaffold_012_size_3516075	2356277	T	C	missense_variant	Gpal_D383_g10809	PIO72608.1SAC3/GANP family protein	1	0	0.537118	0.576512	0.705314	0.643725	0.822222	0.792683	0.782609	0.803704	0.674703	0.00762999	0.00517561
G_pallida_D383_scaffold_012_size_3516075	2397830	C	T	upstream_gene_variant	Gpal_D383_g10811	KAF1657415.1Solute carrier family 25 member 36-A	0	0	0.668831	0.656977	0.732484	0.731959	0.892086	0.961832	0.837209	0.83691	0.901592	0.000193796	0.00575843
G_pallida_D383_scaffold_012_size_3516075	2389071	C	T	synonymous_variant	Gpal_D383_g10810	KAF7626115.1Exonuclease domain-containing protein	0	0	0.694915	0.741784	0.65445	0.705882	0.932584	0.979866	0.796875	0.819742	0.929108	7.17716e-05	0.00619454
G_pallida_D383_scaffold_012_size_3516075	2373425	A	C	intron_variant	Gpal_D383_g10810	KAF7626115.1Exonuclease domain-containing protein	0	0	0.760736	0.690141	0.704819	0.680203	0.929204	0.955556	0.88125	0.8	0.83956	0.000858477	0.00562489
G_pallida_D383_scaffold_012_size_3516075	2385976	C	A	intron_variant	Gpal_D383_g10810	KAF7626115.1Exonuclease domain-containing protein	0	0	0.557447	0.61194	0.7125	0.730392	0.831395	0.845238	0.824645	0.833333	0.639541	0.0105381	0.00507268
G_pallida_D383_scaffold_012_size_3516075	1938271	C	T	3_prime_UTR_variant	Gpal_D383_g10758	CAD2177160.1unnamed protein product,CAD2175353.1unnamed protein product,XP_024506331.1Nuclear pore complex protein Nup107	0	0	0.772727	0.741627	0.84127	0.849462	0.988701	0.943503	0.994624	1	0.614872	0.0129931	0.00468291
G_pallida_D383_scaffold_012_size_3516075	2102955	C	T	upstream_gene_variant	Gpal_D383_g10787	---NA---,XP_024505706.1Failed axon connections homolog,CAD2188906.1unnamed protein product,CAD2202273.1unnamed protein product,CAD2185028.1unnamed protein product	1	0	0.779116	0.77918	0.791837	0.839827	0.967532	0.978417	0.994048	0.968379	0.763228	0.00283919	0.00483139
G_pallida_D383_scaffold_012_size_3516075	2117206	C	T	5_prime_UTR_variant	Gpal_D383_g10788	XP_001895334.1Protein kinase domain containing protein	0	0	0.734513	0.777778	0.797521	0.832143	0.971731	0.968254	0.994186	0.924107	0.741896	0.00370858	0.00492307
G_pallida_D383_scaffold_012_size_3516075	2428278	A	G	intergenic_region	Gpal_D383_g10816-Gpal_D383_g10817				0.681159	0.693227	0.75	0.704698	0.93361	0.953125	0.791822	0.863222	0.944235	3.47559e-05	0.00583453
G_pallida_D383_scaffold_012_size_3516075	2368587	A	C	5_prime_UTR_variant	Gpal_D383_g10810	KAF7626115.1Exonuclease domain-containing protein	0	0	0.730088	0.64977	0.675676	0.661111	0.905063	0.971429	0.78	0.772727	0.870393	0.000447579	0.00607661
G_pallida_D383_scaffold_012_size_3516075	1920312	T	A	downstream_gene_variant	Gpal_D383_g10755	KOO21860.1aspartyl proteinase	0	0	0.788288	0.747036	0.836538	0.767635	0.916168	0.976608	0.979487	0.977444	0.631955	0.0112546	0.00457092
G_pallida_D383_scaffold_012_size_3516075	2372834	T	G	5_prime_UTR_variant	Gpal_D383_g10810	KAF7626115.1Exonuclease domain-containing protein	0	0	0.697248	0.697479	0.63587	0.695652	0.907975	0.982759	0.782178	0.759825	0.871522	0.000435812	0.00617215
G_pallida_D383_scaffold_012_size_3516075	2368574	C	T	5_prime_UTR_variant	Gpal_D383_g10810	KAF7626115.1Exonuclease domain-containing protein	0	0	0.722772	0.666667	0.638298	0.666667	0.911565	0.962963	0.760638	0.762452	0.871494	0.000436107	0.00614534
G_pallida_D383_scaffold_012_size_3516075	1994345	C	A	3_prime_UTR_variant	Gpal_D383_g10769	---NA---	0	0	0.780822	0.724806	0.863388	0.899543	0.986207	1	0.995392	0.987179	0.609883	0.0135347	0.00481348
G_pallida_D383_scaffold_012_size_3516075	2614284	T	C	intergenic_region	Gpal_D383_g10824-Gpal_D383_g10825				0.891304	0.971831	0.973913	0.97541	0.827586	0.757576	0.805556	0.724832	0.623266	0.0121168	-0.00460867
G_pallida_D383_scaffold_012_size_3516075	2345898	G	A	downstream_gene_variant	Gpal_D383_g10808	KHN88211.1Putative phosphatidate phosphatase	6	0	0.693603	0.748201	0.604061	0.663004	0.929648	0.934132	0.802575	0.738516	0.781889	0.00220357	0.00592601
G_pallida_D383_scaffold_012_size_3516075	2368548	G	T	upstream_gene_variant	Gpal_D383_g10810	KAF7626115.1Exonuclease domain-containing protein	0	0	0.704545	0.675556	0.68	0.641414	0.92517	0.953642	0.760204	0.756863	0.879766	0.000356148	0.00609504
G_pallida_D383_scaffold_012_size_3516075	2397835	T	G	upstream_gene_variant	Gpal_D383_g10811	KAF1657415.1Solute carrier family 25 member 36-A	0	0	0.6875	0.681081	0.75	0.748744	0.895833	0.967949	0.84456	0.85214	0.899726	0.000205161	0.00541568
G_pallida_D383_scaffold_012_size_3516075	1939681	C	T	missense_variant	Gpal_D383_g10758	CAD2177160.1unnamed protein product,CAD2175353.1unnamed protein product,XP_024506331.1Nuclear pore complex protein Nup107	0	0	0.796954	0.728448	0.834286	0.82243	0.988095	0.928105	0.99005	0.968326	0.619362	0.012519	0.00449678
G_pallida_D383_scaffold_012_size_3516075	2126526	A	G	3_prime_UTR_variant	Gpal_D383_g10789	---NA---	0	Y	0.765517	0.846774	0.73494	0.829457	0.960784	0.965753	0.991453	0.947368	0.679345	0.00729378	0.00464838
G_pallida_D383_scaffold_012_size_3516075	2354407	T	G	upstream_gene_variant	Gpal_D383_g10808	KHN88211.1Putative phosphatidate phosphatase	6	0	0.654762	0.752252	0.73494	0.69378	0.909639	0.97351	0.827103	0.812749	0.880074	0.000353383	0.00564071
G_pallida_D383_scaffold_012_size_3516075	2426530	T	A	intergenic_region	Gpal_D383_g10816-Gpal_D383_g10817				0.677083	0.715596	0.746753	0.77451	0.886076	0.94964	0.874286	0.886364	0.843006	0.000803325	0.0050159
G_pallida_D383_scaffold_012_size_3516075	2397849	C	T	upstream_gene_variant	Gpal_D383_g10811	KAF1657415.1Solute carrier family 25 member 36-A	0	0	0.713415	0.689266	0.746667	0.761658	0.923611	0.973684	0.838889	0.85654	0.938374	4.69997e-05	0.00547403
G_pallida_D383_scaffold_012_size_3516075	2376668	T	C	intron_variant	Gpal_D383_g10810	KAF7626115.1Exonuclease domain-containing protein	0	0	0.733813	0.743119	0.663551	0.681416	0.909774	0.943925	0.802721	0.842857	0.915506	0.000122081	0.00546318
G_pallida_D383_scaffold_012_size_3516075	2368995	G	A	intron_variant	Gpal_D383_g10810	KAF7626115.1Exonuclease domain-containing protein	0	0	0.697368	0.735974	0.632743	0.693141	0.888889	0.96988	0.774468	0.8	0.871702	0.000433956	0.00576588
G_pallida_D383_scaffold_012_size_3516075	2379824	A	C	synonymous_variant	Gpal_D383_g10810	KAF7626115.1Exonuclease domain-containing protein	0	0	0.766949	0.732057	0.632258	0.698925	0.949686	0.97931	0.8	0.77459	0.788951	0.00199106	0.00592437
G_pallida_D383_scaffold_012_size_3516075	2373664	T	C	intron_variant	Gpal_D383_g10810	KAF7626115.1Exonuclease domain-containing protein	0	0	0.727679	0.739464	0.619469	0.705645	0.891753	0.953488	0.809278	0.804082	0.840649	0.000840772	0.00546493
G_pallida_D383_scaffold_012_size_3516075	2347218	C	T	3_prime_UTR_variant	Gpal_D383_g10807	CDJ90053.1Peptidase M24 domain containing protein	0	0	0.657778	0.752988	0.632558	0.696154	0.94898	0.955128	0.776316	0.724528	0.772705	0.0025026	0.00607539
G_pallida_D383_scaffold_012_size_3516075	2088941	T	G	5_prime_UTR_variant	Gpal_D383_g10785	---NA---	0	0	0.754941	0.796078	0.798206	0.791339	0.960317	0.96	0.91954	0.962963	0.877493	0.00037704	0.0047207
G_pallida_D383_scaffold_012_size_3516075	2250456	A	G	intergenic_region	Gpal_D383_g10799-Gpal_D383_g10800				0.527273	0.54902	0.574074	0.538462	0.716667	0.8	0.703046	0.630556	0.846527	0.000749534	0.00515023
G_pallida_D383_scaffold_012_size_3516075	2494605	A	C	synonymous_variant	Gpal_D383_g10819	CAD2206523.1unnamed protein product	0	0	0.782609	0.757576	0.820144	0.86036	0.6	0.666667	0.617647	0.675325	0.665779	0.00830645	-0.00447736
G_pallida_D383_scaffold_012_size_3516075	2646457	A	G	synonymous_variant	Gpal_D383_g10830	CAD2201863.1unnamed protein product	0	0	0.884615	0.869281	0.830645	0.824742	0.656863	0.727273	0.647799	0.718182	0.648033	0.00977478	-0.004332
G_pallida_D383_scaffold_012_size_3516075	1963821	A	T	upstream_gene_variant	Gpal_D383_g10760	XP_024507482.1Hypothetical protein SRAE_2000294000	0	0	0.818605	0.782609	0.833333	0.837945	0.969849	0.983333	0.985577	0.990476	0.758921	0.00300197	0.00439275
G_pallida_D383_scaffold_012_size_3516075	2419727	G	A	5_prime_UTR_variant	Gpal_D383_g10816	---NA---	0	0	0.75	0.759091	0.72	0.759162	0.93865	0.961039	0.884817	0.859438	0.952761	2.10672e-05	0.00505633
G_pallida_D383_scaffold_012_size_3516075	2350800	T	C	synonymous_variant	Gpal_D383_g10808	KHN88211.1Putative phosphatidate phosphatase	6	0	0.710526	0.779359	0.666667	0.648305	0.890351	0.954128	0.802548	0.812155	0.811347	0.00141018	0.00536096
G_pallida_D383_scaffold_012_size_3516075	1940270	G	A	upstream_gene_variant	Gpal_D383_g10758	CAD2177160.1unnamed protein product,CAD2175353.1unnamed protein product,XP_024506331.1Nuclear pore complex protein Nup107	0	0	0.773585	0.761468	0.843373	0.824074	0.985915	0.923077	0.972603	0.974359	0.652797	0.00936408	0.00428961
G_pallida_D383_scaffold_012_size_3516075	2357922	T	C	3_prime_UTR_variant	Gpal_D383_g10809	PIO72608.1SAC3/GANP family protein	1	0	0.685345	0.694915	0.714286	0.663415	0.875	0.954545	0.783251	0.798354	0.91422	0.000127799	0.00543005
G_pallida_D383_scaffold_012_size_3516075	2385958	G	A	intron_variant	Gpal_D383_g10810	KAF7626115.1Exonuclease domain-containing protein	0	0	0.800905	0.766304	0.7	0.701087	0.942308	0.974843	0.84878	0.854701	0.851568	0.000676842	0.00524625
G_pallida_D383_scaffold_012_size_3516075	2355800	T	C	upstream_gene_variant	Gpal_D383_g10808	KHN88211.1Putative phosphatidate phosphatase	6	0	0.69	0.705357	0.675676	0.694444	0.922156	0.967532	0.740196	0.784615	0.893582	0.000245751	0.00590541
G_pallida_D383_scaffold_012_size_3516075	2494599	G	A	synonymous_variant	Gpal_D383_g10819	CAD2206523.1unnamed protein product	0	0	0.804124	0.776596	0.828358	0.852535	0.653333	0.652778	0.66129	0.646259	0.772658	0.00250417	-0.00441495
G_pallida_D383_scaffold_012_size_3516075	2386483	C	G	synonymous_variant	Gpal_D383_g10810	KAF7626115.1Exonuclease domain-containing protein	0	0	0.574257	0.556017	0.651282	0.729064	0.768293	0.86747	0.75	0.761317	0.666986	0.00821259	0.00492851
G_pallida_D383_scaffold_012_size_3516075	2349045	G	C	missense_variant	Gpal_D383_g10808	KHN88211.1Putative phosphatidate phosphatase	6	0	0.72043	0.672	0.674528	0.645161	0.884058	0.944828	0.790244	0.728889	0.810941	0.00141953	0.00543414
G_pallida_D383_scaffold_012_size_3516075	2379031	A	C	intron_variant	Gpal_D383_g10810	KAF7626115.1Exonuclease domain-containing protein	0	0	0.733333	0.715867	0.659218	0.62201	0.897727	0.935897	0.747126	0.784753	0.817818	0.00126695	0.00549753
G_pallida_D383_scaffold_012_size_3516075	2636576	C	T	synonymous_variant	Gpal_D383_g10826	CAD2208952.1unnamed protein product	0	0	0.907216	0.891447	0.851528	0.907121	0.663194	0.669231	0.759336	0.833333	0.849654	0.000703844	-0.00520762
G_pallida_D383_scaffold_012_size_3516075	2375159	G	A	intron_variant	Gpal_D383_g10810	KAF7626115.1Exonuclease domain-containing protein	0	0	0.6875	0.751295	0.703125	0.732558	0.908537	0.973333	0.80663	0.815789	0.918892	0.000107861	0.00535586
G_pallida_D383_scaffold_012_size_3516075	2494629	T	C	synonymous_variant	Gpal_D383_g10819	CAD2206523.1unnamed protein product	0	0	0.764045	0.77551	0.779528	0.816038	0.616438	0.670588	0.614035	0.607595	0.630817	0.011365	-0.00397038
G_pallida_D383_scaffold_012_size_3516075	1977003	T	A	3_prime_UTR_variant	Gpal_D383_g10763	KHN77519.1Zinc metalloproteinase nas-1	0	0	0.820755	0.769531	0.84507	0.877119	0.994413	0.964286	0.985782	0.993056	0.683151	0.00702602	0.00419258
G_pallida_D383_scaffold_012_size_3516075	2377039	G	A	intron_variant	Gpal_D383_g10810	KAF7626115.1Exonuclease domain-containing protein	0	0	0.760234	0.766234	0.693431	0.704698	0.943299	1	0.812081	0.79375	0.824677	0.00112633	0.00553962
G_pallida_D383_scaffold_012_size_3516075	2926807	C	A	intergenic_region	Gpal_D383_g10836-Gpal_D383_g10837				0.897959	0.834483	0.905882	0.895161	0.728814	0.757764	0.715736	0.711538	0.6502	0.00958637	-0.00399632
G_pallida_D383_scaffold_012_size_3516075	2354746	C	T	synonymous_variant	Gpal_D383_g10809	PIO72608.1SAC3/GANP family protein	1	0	0.695473	0.71028	0.698276	0.725322	0.90367	0.980132	0.766393	0.794788	0.891923	0.000257574	0.00551689
G_pallida_D383_scaffold_012_size_3516075	3122507	G	A	missense_variant	Gpal_D383_g10858	CDJ94458.1Peptidase M12A and CUB domain containing protein	0	Y	0.812332	0.851613	0.792035	0.85034	0.984694	0.993548	0.984043	0.959091	0.830367	0.00101806	0.00432956
G_pallida_D383_scaffold_012_size_3516075	1939424	G	A	upstream_gene_variant	Gpal_D383_g10758	CAD2177160.1unnamed protein product,CAD2175353.1unnamed protein product,XP_024506331.1Nuclear pore complex protein Nup107	0	0	0.811828	0.780749	0.869281	0.827027	0.977273	0.953704	0.985075	0.986301	0.663671	0.00847219	0.00400013
G_pallida_D383_scaffold_012_size_3516075	2887121	A	T	intergenic_region	Gpal_D383_g10836-Gpal_D383_g10837				0.347015	0.3125	0.188811	0.173913	0.465875	0.455696	0.370607	0.337875	0.616223	0.0128492	0.00485272
G_pallida_D383_scaffold_012_size_3516075	2104919	T	C	upstream_gene_variant	Gpal_D383_g10787	---NA---,XP_024505706.1Failed axon connections homolog,CAD2188906.1unnamed protein product,CAD2202273.1unnamed protein product,CAD2185028.1unnamed protein product	1	0	0.843478	0.751515	0.831933	0.906977	0.973856	0.993711	0.987448	0.981343	0.622821	0.0121623	0.00412067
G_pallida_D383_scaffold_012_size_3516075	2378996	T	C	intron_variant	Gpal_D383_g10810	KAF7626115.1Exonuclease domain-containing protein	0	0	0.680851	0.672131	0.636364	0.732719	0.87574	0.94	0.748428	0.758621	0.851413	0.000679007	0.00535806
G_pallida_D383_scaffold_012_size_3516075	2358058	A	G	downstream_gene_variant	Gpal_D383_g10809	PIO72608.1SAC3/GANP family protein	1	0	0.723077	0.743719	0.75	0.737327	0.934066	0.968254	0.81407	0.835498	0.958054	1.47244e-05	0.00508735
G_pallida_D383_scaffold_012_size_3516075	2374347	C	T	intron_variant	Gpal_D383_g10810	KAF7626115.1Exonuclease domain-containing protein	0	0	0.711864	0.795349	0.765363	0.694323	0.947917	0.954839	0.85446	0.804878	0.807457	0.00150141	0.00492483
G_pallida_D383_scaffold_012_size_3516075	2926781	A	G	intergenic_region	Gpal_D383_g10836-Gpal_D383_g10837				0.897297	0.829545	0.882353	0.895105	0.705882	0.736264	0.738516	0.73064	0.803456	0.00159934	-0.00414704
G_pallida_D383_scaffold_012_size_3516075	2626774	A	T	upstream_gene_variant	Gpal_D383_g10825	---NA---	0	0	0.881773	0.889328	0.789474	0.771429	0.989583	0.989761	1	0.942308	0.610202	0.0134997	0.00404844
G_pallida_D383_scaffold_012_size_3516075	2388643	A	G	downstream_gene_variant	Gpal_D383_g10811	KAF1657415.1Solute carrier family 25 member 36-A	0	0	0.697248	0.75	0.679775	0.725738	0.924324	0.962121	0.804233	0.75	0.815691	0.00131288	0.00526573
G_pallida_D383_scaffold_012_size_3516075	2005396	A	C	downstream_gene_variant	Gpal_D383_g10771	---NA---	0	0	0.804154	0.795222	0.939394	0.85654	1	1	1	0.980132	0.608938	0.0136391	0.00402634
G_pallida_D383_scaffold_012_size_3516075	2353978	T	C	synonymous_variant	Gpal_D383_g10809	PIO72608.1SAC3/GANP family protein	1	0	0.678899	0.748092	0.72561	0.694215	0.908629	0.940397	0.788043	0.792453	0.897063	0.00022215	0.00502824
G_pallida_D383_scaffold_012_size_3516075	2388623	C	G	downstream_gene_variant	Gpal_D383_g10811	KAF1657415.1Solute carrier family 25 member 36-A	0	0	0.742081	0.771186	0.655367	0.711538	0.931373	0.955882	0.792929	0.78125	0.798748	0.00172009	0.00517164
G_pallida_D383_scaffold_012_size_3516075	2385934	G	T	intron_variant	Gpal_D383_g10810	KAF7626115.1Exonuclease domain-containing protein	0	0	0.78866	0.75	0.748252	0.727273	0.906977	0.960784	0.860963	0.852535	0.89811	0.00021536	0.00443243
G_pallida_D383_scaffold_012_size_3516075	2374578	C	T	5_prime_UTR_variant	Gpal_D383_g10810	KAF7626115.1Exonuclease domain-containing protein	0	0	0.72093	0.776316	0.714286	0.752033	0.928994	0.971751	0.804545	0.823276	0.901147	0.000196464	0.00496704
G_pallida_D383_scaffold_012_size_3516075	2368210	T	G	upstream_gene_variant	Gpal_D383_g10810	KAF7626115.1Exonuclease domain-containing protein	0	0	0.736364	0.775194	0.81203	0.768786	0.9375	0.981982	0.878788	0.858586	0.895792	0.00023058	0.0045426
G_pallida_D383_scaffold_012_size_3516075	2358033	G	A	3_prime_UTR_variant	Gpal_D383_g10809	PIO72608.1SAC3/GANP family protein	1	0	0.713115	0.76	0.758427	0.700441	0.917949	0.969072	0.799127	0.810277	0.867028	0.000483938	0.00493372
G_pallida_D383_scaffold_012_size_3516075	1939451	G	A	upstream_gene_variant	Gpal_D383_g10758	CAD2177160.1unnamed protein product,CAD2175353.1unnamed protein product,XP_024506331.1Nuclear pore complex protein Nup107	0	0	0.816568	0.779661	0.869231	0.843023	0.973451	0.935185	0.979798	0.98374	0.601668	0.0144611	0.00361052
G_pallida_D383_scaffold_012_size_3516075	2599021	G	A	intergenic_region	Gpal_D383_g10824-Gpal_D383_g10825				0.888889	0.951515	0.957895	0.936508	0.742857	0.835443	0.8	0.794118	0.681415	0.00714726	-0.00384358
G_pallida_D383_scaffold_012_size_3516075	2350417	G	A	upstream_gene_variant	Gpal_D383_g10809	PIO72608.1SAC3/GANP family protein	1	0	0.726619	0.746154	0.814815	0.8125	0.929825	0.976744	0.874346	0.881517	0.854014	0.00064337	0.00446496
G_pallida_D383_scaffold_012_size_3516075	2388685	T	C	downstream_gene_variant	Gpal_D383_g10811	KAF1657415.1Solute carrier family 25 member 36-A	0	0	0.673469	0.772532	0.638554	0.71028	0.920213	0.937931	0.772455	0.717593	0.69516	0.00622601	0.00517901
G_pallida_D383_scaffold_012_size_3516075	2385544	C	T	synonymous_variant	Gpal_D383_g10810	KAF7626115.1Exonuclease domain-containing protein	0	0	0.802575	0.779343	0.68254	0.755208	0.930636	0.994536	0.821561	0.823105	0.769197	0.0026238	0.00485359
G_pallida_D383_scaffold_012_size_3516075	2367652	A	G	upstream_gene_variant	Gpal_D383_g10810	KAF7626115.1Exonuclease domain-containing protein	0	0	0.952663	0.896714	0.963964	0.952191	0.791946	0.706522	0.866242	0.85283	0.863265	0.000526899	-0.00464025
G_pallida_D383_scaffold_012_size_3516075	2378977	G	C	intron_variant	Gpal_D383_g10810	KAF7626115.1Exonuclease domain-containing protein	0	0	0.725275	0.729508	0.656805	0.746544	0.895028	0.954545	0.765714	0.786822	0.826427	0.00109224	0.00492839
G_pallida_D383_scaffold_012_size_3516075	2358130	G	C	downstream_gene_variant	Gpal_D383_g10809	PIO72608.1SAC3/GANP family protein	1	0	0.795031	0.823864	0.765517	0.785714	0.946429	0.968354	0.892045	0.906542	0.940613	4.20295e-05	0.00417814
G_pallida_D383_scaffold_012_size_3516075	2027673	A	C	intron_variant	Gpal_D383_g10774	---NA---	0	0	0.825137	0.798077	0.901554	0.888889	0.972727	1	0.99061	0.989051	0.649583	0.00963982	0.00365968
G_pallida_D383_scaffold_012_size_3516075	2368641	G	A	5_prime_UTR_variant	Gpal_D383_g10810	KAF7626115.1Exonuclease domain-containing protein	0	0	0.788546	0.752381	0.708075	0.710059	0.909677	0.972603	0.809524	0.803279	0.803851	0.00158949	0.00467371
G_pallida_D383_scaffold_012_size_3516075	2368642	A	G	5_prime_UTR_variant	Gpal_D383_g10810	KAF7626115.1Exonuclease domain-containing protein	0	0	0.788546	0.752381	0.708075	0.710059	0.909677	0.972603	0.809524	0.803279	0.803851	0.00158949	0.00467371
G_pallida_D383_scaffold_012_size_3516075	2368643	C	A	5_prime_UTR_variant	Gpal_D383_g10810	KAF7626115.1Exonuclease domain-containing protein	0	0	0.788546	0.752381	0.708075	0.710059	0.909677	0.972603	0.809524	0.803279	0.803851	0.00158949	0.00467371
G_pallida_D383_scaffold_012_size_3516075	2375314	C	T	intron_variant	Gpal_D383_g10810	KAF7626115.1Exonuclease domain-containing protein	0	0	0.751196	0.765957	0.708738	0.706667	0.91411	0.938462	0.801418	0.812865	0.892325	0.00025468	0.00456714
G_pallida_D383_scaffold_012_size_3516075	2350438	A	T	upstream_gene_variant	Gpal_D383_g10809	PIO72608.1SAC3/GANP family protein	1	0	0.737589	0.753623	0.820144	0.821053	0.929825	0.977273	0.87234	0.884956	0.851167	0.000682445	0.00426098
G_pallida_D383_scaffold_012_size_3516075	2350442	T	C	upstream_gene_variant	Gpal_D383_g10809	PIO72608.1SAC3/GANP family protein	1	0	0.737589	0.753623	0.820144	0.821053	0.929825	0.977273	0.87234	0.884956	0.851167	0.000682445	0.00426098
G_pallida_D383_scaffold_012_size_3516075	2363862	C	A	upstream_gene_variant	Gpal_D383_g10810	KAF7626115.1Exonuclease domain-containing protein	0	0	0.869159	0.836257	0.741176	0.829268	0.971154	0.991071	0.913333	0.929936	0.774666	0.00243655	0.00409641
G_pallida_D383_scaffold_012_size_3516075	2363866	T	G	upstream_gene_variant	Gpal_D383_g10810	KAF7626115.1Exonuclease domain-containing protein	0	0	0.869159	0.836257	0.741176	0.829268	0.971154	0.991071	0.913333	0.929936	0.774666	0.00243655	0.00409641
G_pallida_D383_scaffold_012_size_3516075	2363871	C	A	upstream_gene_variant	Gpal_D383_g10810	KAF7626115.1Exonuclease domain-containing protein	0	0	0.87931	0.855615	0.75	0.832335	0.976744	0.990654	0.925714	0.95082	0.743039	0.00365786	0.00397313
G_pallida_D383_scaffold_012_size_3516075	3374928	G	A	downstream_gene_variant	Gpal_D383_g10901	---NA---	0	0	0.876543	0.929412	0.902439	0.888889	0.661765	0.690476	0.881119	0.837607	0.790529	0.00194555	-0.00503217
G_pallida_D383_scaffold_012_size_3516075	2636688	T	C	splice_region_variant&intron_variant	Gpal_D383_g10826	CAD2208952.1unnamed protein product	0	0	0.962963	0.91358	0.877907	0.936508	0.684932	0.673684	0.910714	0.895455	0.695177	0.00622492	-0.00533502
G_pallida_D383_scaffold_012_size_3516075	2379034	C	T	intron_variant	Gpal_D383_g10810	KAF7626115.1Exonuclease domain-containing protein	0	0	0.733333	0.715867	0.715084	0.727273	0.897727	0.935897	0.781609	0.793722	0.918706	0.000108611	0.00454622
G_pallida_D383_scaffold_012_size_3516075	2383395	G	A	synonymous_variant	Gpal_D383_g10810	KAF7626115.1Exonuclease domain-containing protein	0	0	0.693431	0.792929	0.752941	0.735426	0.93865	0.970149	0.808411	0.774319	0.759549	0.00297787	0.00477437
G_pallida_D383_scaffold_012_size_3516075	2916536	A	G	intergenic_region	Gpal_D383_g10836-Gpal_D383_g10837				0.790244	0.843137	0.882353	0.8	0.961538	1	0.979381	0.891026	0.671792	0.00784621	0.00376407
G_pallida_D383_scaffold_012_size_3516075	2386611	A	T	intron_variant	Gpal_D383_g10810	KAF7626115.1Exonuclease domain-containing protein	0	0	0.6875	0.716667	0.687805	0.731518	0.910256	0.961111	0.725118	0.743056	0.758184	0.00303047	0.00514141
G_pallida_D383_scaffold_012_size_3516075	2385993	A	T	intron_variant	Gpal_D383_g10810	KAF7626115.1Exonuclease domain-containing protein	0	0	0.760163	0.779412	0.719512	0.735849	0.937853	0.982955	0.770053	0.818584	0.810142	0.00143802	0.00485884
G_pallida_D383_scaffold_012_size_3516075	2390021	C	T	downstream_gene_variant	Gpal_D383_g10811	KAF1657415.1Solute carrier family 25 member 36-A	0	0	0.810127	0.745856	0.854839	0.823864	0.971098	0.975	0.886076	0.914286	0.826338	0.00109394	0.00406673
G_pallida_D383_scaffold_012_size_3516075	2386481	A	C	missense_variant	Gpal_D383_g10810	KAF7626115.1Exonuclease domain-containing protein	0	0	0.693069	0.763485	0.651282	0.729064	0.896341	0.933735	0.754545	0.761317	0.767904	0.00266947	0.00474495
G_pallida_D383_scaffold_012_size_3516075	2748434	G	A	intergenic_region	Gpal_D383_g10831-Gpal_D383_g10832				0.861538	0.86747	0.961538	0.963918	0.722222	0.693431	0.853821	0.885333	0.666622	0.00824086	-0.00458981
G_pallida_D383_scaffold_012_size_3516075	2116075	A	G	upstream_gene_variant	Gpal_D383_g10788	XP_001895334.1Protein kinase domain containing protein	0	0	0.92517	0.857955	0.808333	0.872222	0.982249	0.987879	0.995238	0.995633	0.602142	0.0144065	0.00329555
G_pallida_D383_scaffold_012_size_3516075	2364579	T	A	upstream_gene_variant	Gpal_D383_g10810	KAF7626115.1Exonuclease domain-containing protein	0	0	0.90795	0.870445	0.773438	0.817021	0.990291	0.983333	0.935223	0.951841	0.682429	0.00707627	0.0036752
G_pallida_D383_scaffold_012_size_3516075	2017615	A	T	upstream_gene_variant	Gpal_D383_g10772	KAF7635900.1F-box domain-containing protein	0	0	0.886792	0.936364	0.862595	0.812081	1	1	0.995575	0.991597	0.624797	0.0119616	0.00334497
G_pallida_D383_scaffold_012_size_3516075	2397985	T	C	upstream_gene_variant	Gpal_D383_g10811	KAF1657415.1Solute carrier family 25 member 36-A	0	0	0.808917	0.814103	0.823899	0.840796	0.931677	0.957746	0.955665	0.927885	0.794724	0.00182811	0.00331696
G_pallida_D383_scaffold_012_size_3516075	2350322	C	A	upstream_gene_variant	Gpal_D383_g10809	PIO72608.1SAC3/GANP family protein	1	0	0.772277	0.815029	0.79021	0.859375	0.951807	0.987179	0.894958	0.886719	0.875816	0.000392969	0.0039573
G_pallida_D383_scaffold_012_size_3516075	2069687	A	G	upstream_gene_variant	Gpal_D383_g10781	---NA---	0	Y	0.860465	0.842391	0.90625	0.828571	0.96648	0.993243	0.989848	0.970443	0.682521	0.00706986	0.00323205
G_pallida_D383_scaffold_012_size_3516075	2375539	C	T	intron_variant	Gpal_D383_g10810	KAF7626115.1Exonuclease domain-containing protein	0	0	0.7625	0.725926	0.711538	0.769784	0.966667	0.927007	0.783333	0.772973	0.757066	0.00307402	0.00455988
G_pallida_D383_scaffold_012_size_3516075	3515621	C	G	intergenic_region	Gpal_D383_g10929-CHR_END				0.852691	0.867925	0.850242	0.875969	0.719298	0.724719	0.737374	0.785714	0.860165	0.000564176	-0.00349467
G_pallida_D383_scaffold_012_size_3516075	2365166	G	A	upstream_gene_variant	Gpal_D383_g10810	KAF7626115.1Exonuclease domain-containing protein	0	0	0.782609	0.697674	0.779221	0.742857	0.902778	0.95122	0.79798	0.818182	0.78642	0.00206552	0.00410745
G_pallida_D383_scaffold_012_size_3516075	2409327	C	T	upstream_gene_variant	Gpal_D383_g10813	---NA---	0	0	0.982456	0.920635	0.938053	0.910314	0.794872	0.709677	0.882353	0.9	0.763081	0.00284467	-0.00428578
G_pallida_D383_scaffold_012_size_3516075	2362024	T	C	downstream_gene_variant	Gpal_D383_g10809	PIO72608.1SAC3/GANP family protein	1	0	0.717277	0.804167	0.752137	0.771812	0.898089	0.983051	0.80315	0.823944	0.778843	0.00229985	0.00422352
G_pallida_D383_scaffold_012_size_3516075	2398473	G	T	upstream_gene_variant	Gpal_D383_g10811	KAF1657415.1Solute carrier family 25 member 36-A	0	0	0.762712	0.79235	0.797688	0.854369	0.908046	0.99359	0.870968	0.89272	0.798746	0.00172013	0.00375686
G_pallida_D383_scaffold_012_size_3516075	2328958	A	C	intergenic_region	Gpal_D383_g10804-Gpal_D383_g10805				0.890909	0.895911	0.858447	0.935065	0.722045	0.768	0.82197	0.811209	0.833753	0.000957118	-0.00362545
G_pallida_D383_scaffold_012_size_3516075	2398175	G	A	upstream_gene_variant	Gpal_D383_g10811	KAF1657415.1Solute carrier family 25 member 36-A	0	0	0.807339	0.842975	0.887097	0.881119	0.968	0.992248	0.956204	0.956522	0.79127	0.00192445	0.00331327
G_pallida_D383_scaffold_012_size_3516075	2328962	T	A	intergenic_region	Gpal_D383_g10804-Gpal_D383_g10805				0.890909	0.892193	0.858447	0.935065	0.722045	0.768	0.82197	0.811209	0.832019	0.000988016	-0.00360076
G_pallida_D383_scaffold_012_size_3516075	2035261	G	A	downstream_gene_variant	Gpal_D383_g10775	---NA---	0	0	0.878788	0.893617	0.866667	0.884058	1	1	1	0.975	0.845396	0.000766533	0.00315115
G_pallida_D383_scaffold_012_size_3516075	2358162	C	T	downstream_gene_variant	Gpal_D383_g10809	PIO72608.1SAC3/GANP family protein	1	0	0.896	0.822785	0.794118	0.839806	0.944828	0.992481	0.913333	0.951087	0.739369	0.00382239	0.00338061
G_pallida_D383_scaffold_012_size_3516075	2017605	C	T	upstream_gene_variant	Gpal_D383_g10772	KAF7635900.1F-box domain-containing protein	0	0	0.891892	0.954545	0.856061	0.835714	1	1	0.995475	0.991453	0.600302	0.0146195	0.00308576
G_pallida_D383_scaffold_012_size_3516075	2930885	G	T	intergenic_region	Gpal_D383_g10836-Gpal_D383_g10837				0.36646	0.462312	0.380208	0.392086	0.553846	0.625731	0.448795	0.418231	0.676854	0.00747284	0.00425714
G_pallida_D383_scaffold_012_size_3516075	2364600	A	G	upstream_gene_variant	Gpal_D383_g10810	KAF7626115.1Exonuclease domain-containing protein	0	0	0.91133	0.9	0.769231	0.837838	0.990291	0.994253	0.919811	0.953571	0.622394	0.0122059	0.0034551
G_pallida_D383_scaffold_012_size_3516075	2367372	T	C	upstream_gene_variant	Gpal_D383_g10810	KAF7626115.1Exonuclease domain-containing protein	0	0	0.729412	0.708502	0.733096	0.725434	0.919355	0.923077	0.753769	0.739726	0.744173	0.00360804	0.00431889
G_pallida_D383_scaffold_012_size_3516075	2367462	C	T	upstream_gene_variant	Gpal_D383_g10810	KAF7626115.1Exonuclease domain-containing protein	0	0	0.878049	0.888889	0.923077	0.900709	0.752941	0.75	0.833333	0.819277	0.947335	2.92469e-05	-0.003555
G_pallida_D383_scaffold_012_size_3516075	2350253	C	A	upstream_gene_variant	Gpal_D383_g10809	PIO72608.1SAC3/GANP family protein	1	0	0.792746	0.826087	0.766667	0.806452	0.915663	0.967532	0.853982	0.880851	0.895663	0.000231447	0.00354365
G_pallida_D383_scaffold_012_size_3516075	2646499	G	A	synonymous_variant	Gpal_D383_g10830	CAD2201863.1unnamed protein product	0	0	0.863946	0.896907	0.88764	0.878788	0.777778	0.764331	0.751196	0.811245	0.728698	0.00432966	-0.00288149
G_pallida_D383_scaffold_012_size_3516075	2354951	G	A	upstream_gene_variant	Gpal_D383_g10808	KHN88211.1Putative phosphatidate phosphatase	6	0	0.775862	0.761658	0.778226	0.839228	0.955882	0.904762	0.88412	0.826748	0.732979	0.00412091	0.00336392
G_pallida_D383_scaffold_012_size_3516075	2400194	A	G	synonymous_variant	Gpal_D383_g10812	---NA---	0	0	0.766839	0.810811	0.822115	0.887446	0.916129	0.982955	0.887372	0.916435	0.704634	0.00564143	0.00331865
G_pallida_D383_scaffold_012_size_3516075	2194599	A	G	intergenic_region	Gpal_D383_g10798-Gpal_D383_g10799				0.966942	1	1	1	0.806452	0.809524	1	0.935484	0.746811	0.00349397	-0.00412249
G_pallida_D383_scaffold_012_size_3516075	2380668	G	A	intron_variant	Gpal_D383_g10810	KAF7626115.1Exonuclease domain-containing protein	0	0	0.85443	0.826772	0.816092	0.833333	0.964602	0.991803	0.876923	0.911111	0.928971	7.21926e-05	0.0035104
G_pallida_D383_scaffold_012_size_3516075	2646478	T	C	synonymous_variant	Gpal_D383_g10830	CAD2201863.1unnamed protein product	0	0	0.844444	0.761628	0.787097	0.779221	0.652893	0.678832	0.68254	0.74477	0.722064	0.00466746	-0.00313746
G_pallida_D383_scaffold_012_size_3516075	2367330	A	G	upstream_gene_variant	Gpal_D383_g10810	KAF7626115.1Exonuclease domain-containing protein	0	0	0.744094	0.738589	0.734483	0.784257	0.940678	0.902778	0.79798	0.773109	0.77039	0.00258212	0.00384865
G_pallida_D383_scaffold_012_size_3516075	2380857	G	T	intron_variant	Gpal_D383_g10810	KAF7626115.1Exonuclease domain-containing protein	0	0	0.757895	0.790795	0.797235	0.752174	0.940092	0.981818	0.810345	0.777397	0.684578	0.00692739	0.00406049
G_pallida_D383_scaffold_012_size_3516075	2362022	G	A	downstream_gene_variant	Gpal_D383_g10809	PIO72608.1SAC3/GANP family protein	1	0	0.759162	0.841667	0.790598	0.808725	0.929936	0.991525	0.818898	0.859155	0.760852	0.00292823	0.00376254
G_pallida_D383_scaffold_012_size_3516075	2352032	A	T	upstream_gene_variant	Gpal_D383_g10809	PIO72608.1SAC3/GANP family protein	1	0	0.84878	0.784483	0.790795	0.798283	0.915033	0.97541	0.872852	0.854237	0.781799	0.00220637	0.00329528
G_pallida_D383_scaffold_012_size_3516075	3192158	T	A	upstream_gene_variant	Gpal_D383_g10869	AFN86178.1secreted SPRY domain-containing protein 15	0	Y	0.901235	0.930693	0.956522	0.928571	0.821429	0.773333	0.854701	0.875	0.850974	0.000685143	-0.00317999
G_pallida_D383_scaffold_012_size_3516075	2427910	G	T	intergenic_region	Gpal_D383_g10816-Gpal_D383_g10817				0.927152	1	1	1	0.861111	0.767442	0.94152	0.967871	0.610483	0.0134688	-0.00370079
G_pallida_D383_scaffold_012_size_3516075	2020591	C	A	downstream_gene_variant	Gpal_D383_g10774	---NA---	0	0	0.911602	0.918089	0.900474	0.867647	1	1	0.995614	0.988722	0.772112	0.0025228	0.00266065
G_pallida_D383_scaffold_012_size_3516075	2017810	G	A	upstream_gene_variant	Gpal_D383_g10772	KAF7635900.1F-box domain-containing protein	0	0	0.904564	0.941463	0.862857	0.910714	1	1	1	0.996124	0.699669	0.0059428	0.00259369
G_pallida_D383_scaffold_012_size_3516075	2471928	A	T	downstream_gene_variant	Gpal_D383_g10817	---NA---	0	0	0.868263	0.876623	0.891566	0.92381	0.970297	0.989796	1	0.976285	0.675103	0.00760058	0.00250377
G_pallida_D383_scaffold_012_size_3516075	2781980	C	T	intergenic_region	Gpal_D383_g10831-Gpal_D383_g10832				0.830882	0.8125	0.87156	0.908297	0.987179	1	0.928205	0.881423	0.699123	0.00597659	0.00321068
G_pallida_D383_scaffold_012_size_3516075	2027811	A	T	intron_variant	Gpal_D383_g10774	---NA---	0	0	0.935323	0.929461	0.87	0.892857	1	1	1	1	0.681593	0.00713474	0.00252534
G_pallida_D383_scaffold_012_size_3516075	3063465	A	C	upstream_gene_variant	Gpal_D383_g10850	---NA---	0	0	0.89011	0.946667	0.947368	0.984	0.8	0.774648	0.917355	0.906593	0.687103	0.00675527	-0.00345112
G_pallida_D383_scaffold_012_size_3516075	2639768	C	A	synonymous_variant	Gpal_D383_g10829	KAF7636233.1hypothetical protein Mgra_00004361	0	0	0.889908	0.789916	0.847826	0.842593	0.978261	0.952381	0.890244	0.918367	0.730179	0.00425663	0.00297447
G_pallida_D383_scaffold_012_size_3516075	3171196	T	A	upstream_gene_variant	Gpal_D383_g10863	---NA---,OZG32131.1 preprotein translocase subunit SecA	1	0	0.858131	0.853982	0.857778	0.842294	0.956522	0.935484	0.89521	0.993631	0.663407	0.00849311	0.00261963
G_pallida_D383_scaffold_012_size_3516075	2030190	T	C	upstream_gene_variant	Gpal_D383_g10774	---NA---	0	0	0.945148	0.905983	0.897561	0.88015	1	1	1	0.996269	0.695188	0.00622423	0.00247814
G_pallida_D383_scaffold_012_size_3516075	2401842	G	A	5_prime_UTR_variant	Gpal_D383_g10812	---NA---	0	0	0.76699	0.827273	0.828571	0.866667	0.918182	0.918699	0.9	0.913793	0.683971	0.00696918	0.00261615
G_pallida_D383_scaffold_012_size_3516075	2639753	T	C	synonymous_variant	Gpal_D383_g10829	KAF7636233.1hypothetical protein Mgra_00004361	0	0	0.884615	0.828125	0.817308	0.846715	0.973451	0.97619	0.902174	0.880342	0.793958	0.00184917	0.00302685
G_pallida_D383_scaffold_012_size_3516075	3491120	A	G	upstream_gene_variant	Gpal_D383_g10923	AHZ59334.1truncated secreted SPRY domain-containing protein 15	0	0	0.908629	0.833333	0.885572	0.895652	0.967033	0.97546	0.932735	1	0.63119	0.0113287	0.00250175
G_pallida_D383_scaffold_012_size_3516075	2127299	C	T	intron_variant	Gpal_D383_g10789	---NA---	0	Y	0.841772	0.894118	0.912752	0.934524	1	0.972973	0.985149	0.975904	0.624072	0.012035	0.00245822
G_pallida_D383_scaffold_012_size_3516075	2321488	A	G	intergenic_region	Gpal_D383_g10804-Gpal_D383_g10805				0.606936	0.693989	0.647619	0.683099	0.783251	0.817708	0.641304	0.717647	0.650671	0.00954578	0.00332061
G_pallida_D383_scaffold_012_size_3516075	2023419	C	T	downstream_gene_variant	Gpal_D383_g10774	---NA---	0	0	0.917603	0.923077	0.900474	0.924171	1	1	0.983696	1	0.869441	0.000457677	0.00225827
G_pallida_D383_scaffold_012_size_3516075	2637861	G	A	synonymous_variant	Gpal_D383_g10828	CAD2200267.1unnamed protein product	0	0	0.660714	0.568182	0.608696	0.642857	0.507692	0.462963	0.607143	0.588235	0.640305	0.0104678	-0.00305838
G_pallida_D383_scaffold_012_size_3516075	3160781	A	G	synonymous_variant	Gpal_D383_g10863	---NA---,OZG32131.1 preprotein translocase subunit SecA	1	0	0.847682	0.809859	0.838565	0.870175	0.889362	0.934272	0.910714	0.926471	0.603783	0.0142185	0.00199558
G_pallida_D383_scaffold_012_size_3516075	2916621	T	C	intergenic_region	Gpal_D383_g10836-Gpal_D383_g10837				0.824645	0.848214	0.840708	0.849057	0.949153	0.962963	0.863158	0.853448	0.774378	0.00244616	0.00257469
G_pallida_D383_scaffold_012_size_3516075	2473888	T	A	downstream_gene_variant	Gpal_D383_g10817	---NA---	0	0	0.767196	0.758333	0.771654	0.808917	0.689076	0.730769	0.742718	0.712644	0.633681	0.0110887	-0.00170754

## Sheet: S008
CHROM	POS	REF	ALT	EFFECT	GENE_ID	ANNOTATION	TM	SP	FREQ_ALL_D_SM1	FREQ_ALL_D_SM2	FREQ_ALL_D_N1	FREQ_ALL_D_N2	FREQ_ALL_Vs_SM1	FREQ_ALL_Vs_SM2	FREQ_ALL_Vs_N1	FREQ_ALL_Vs_N3	R_SQUARED	P_VALUE	SLOPE
G_pallida_D383_scaffold_008_size_3470396	2292487	A	G	downstream_gene_variant	Gpal_D383_g07852	---NA---	0	Y	0.893048	0.783654	0.821229	0.841346	0.694268	0.634731	0.72973	0.644928	0.670821	0.00791933	-0.00366161
G_pallida_D383_scaffold_008_size_3470396	2294498	G	A	upstream_gene_variant	Gpal_D383_g07853	---NA---	0	Y	0.627586	0.608696	0.737805	0.69802	0.472973	0.470588	0.5	0.463576	0.782499	0.00218464	-0.00453699
G_pallida_D383_scaffold_008_size_3470396	2295147	C	T	upstream_gene_variant	Gpal_D383_g07853	---NA---	0	Y	0.783019	0.738938	0.806452	0.752066	0.566327	0.528634	0.547445	0.611465	0.712409	0.00519113	-0.00454624
G_pallida_D383_scaffold_008_size_3470396	2295238	C	A	upstream_gene_variant	Gpal_D383_g07853	---NA---	0	Y	0.746888	0.683761	0.790576	0.742424	0.474178	0.489051	0.55814	0.491525	0.876294	0.000388382	-0.00572556
G_pallida_D383_scaffold_008_size_3470396	2295589	T	C	upstream_gene_variant	Gpal_D383_g07853	---NA---	0	Y	0.692308	0.611374	0.803828	0.733333	0.528846	0.493506	0.591716	0.534591	0.604798	0.0141031	-0.00407575
G_pallida_D383_scaffold_008_size_3470396	2295590	C	T	upstream_gene_variant	Gpal_D383_g07853	---NA---	0	Y	0.692308	0.611374	0.803828	0.733333	0.528846	0.493506	0.591716	0.534591	0.604798	0.0141031	-0.00407575
G_pallida_D383_scaffold_008_size_3470396	2296138	T	C	upstream_gene_variant	Gpal_D383_g07853	---NA---	0	Y	0.666667	0.573529	0.720379	0.705882	0.495833	0.486239	0.551724	0.512821	0.667327	0.00818624	-0.003683
G_pallida_D383_scaffold_008_size_3470396	2296181	G	T	upstream_gene_variant	Gpal_D383_g07853	---NA---	0	Y	0.687747	0.614232	0.75	0.735772	0.452991	0.521531	0.564516	0.520202	0.813229	0.00136744	-0.00458583
G_pallida_D383_scaffold_008_size_3470396	2296622	G	C	missense_variant	Gpal_D383_g07856	---NA---	0	Y	0.765432	0.646497	0.825472	0.724138	0.553571	0.487544	0.53886	0.511312	0.643241	0.0102005	-0.00486228
G_pallida_D383_scaffold_008_size_3470396	2296628	C	T	missense_variant	Gpal_D383_g07856	---NA---	0	Y	0.751131	0.643333	0.811594	0.72332	0.536946	0.475472	0.543011	0.490385	0.686314	0.00680871	-0.00502073
G_pallida_D383_scaffold_008_size_3470396	2296794	C	T	synonymous_variant	Gpal_D383_g07856	---NA---	0	Y	0.708108	0.657258	0.851351	0.773756	0.525	0.549763	0.622642	0.534031	0.712999	0.00515803	-0.00472053
G_pallida_D383_scaffold_008_size_3470396	2296798	T	C	missense_variant	Gpal_D383_g07856	---NA---	0	Y	0.708108	0.657258	0.851351	0.773756	0.525	0.549763	0.622642	0.534031	0.712999	0.00515803	-0.00472053
G_pallida_D383_scaffold_008_size_3470396	2296800	A	T	missense_variant	Gpal_D383_g07856	---NA---	0	Y	0.718919	0.657258	0.851351	0.773756	0.565	0.549763	0.622642	0.544503	0.655692	0.00912044	-0.0043241
G_pallida_D383_scaffold_008_size_3470396	2296879	C	T	missense_variant	Gpal_D383_g07856	---NA---	0	Y	0.779762	0.742857	0.828025	0.827027	0.570552	0.64375	0.614173	0.529032	0.900338	0.000201387	-0.00513614
G_pallida_D383_scaffold_008_size_3470396	2296954	C	T	missense_variant	Gpal_D383_g07856	---NA---	0	Y	0.762295	0.707424	0.748571	0.824742	0.607656	0.570213	0.621622	0.452941	0.706355	0.00553954	-0.00479011
G_pallida_D383_scaffold_008_size_3470396	2297284	A	G	upstream_gene_variant	Gpal_D383_g07853	---NA---	0	Y	0.929078	0.910615	0.963768	0.942478	0.836364	0.846847	0.918182	0.873874	0.651473	0.00947694	-0.00175103
G_pallida_D383_scaffold_008_size_3470396	2297334	C	G	upstream_gene_variant	Gpal_D383_g07853	---NA---	0	Y	0.871921	0.848039	0.954286	0.909804	0.691275	0.772222	0.782895	0.785235	0.783507	0.00215358	-0.00350678
G_pallida_D383_scaffold_008_size_3470396	2297401	A	G	upstream_gene_variant	Gpal_D383_g07853	---NA---	0	Y	0.695652	0.783251	0.802198	0.806034	0.583815	0.598086	0.538462	0.48503	0.787477	0.00203419	-0.00525015
G_pallida_D383_scaffold_008_size_3470396	2297405	A	G	upstream_gene_variant	Gpal_D383_g07853	---NA---	0	Y	0.84058	0.802956	0.906593	0.862069	0.728324	0.784689	0.710059	0.736527	0.670134	0.00797128	-0.00270715
G_pallida_D383_scaffold_008_size_3470396	2298118	G	T	synonymous_variant	Gpal_D383_g07856	---NA---	0	Y	0.737037	0.743295	0.839572	0.829352	0.582278	0.649402	0.705882	0.685185	0.705089	0.00561436	-0.00341823
G_pallida_D383_scaffold_008_size_3470396	2298160	G	A	synonymous_variant	Gpal_D383_g07856	---NA---	0	Y	0.73251	0.696581	0.675258	0.802198	0.572034	0.601626	0.621302	0.540909	0.76956	0.00261107	-0.00358486
G_pallida_D383_scaffold_008_size_3470396	2298621	G	A	upstream_gene_variant	Gpal_D383_g07853	---NA---	0	Y	0.691919	0.699588	0.735294	0.747573	0.580488	0.450237	0.58042	0.509317	0.633432	0.0111125	-0.00417246
G_pallida_D383_scaffold_008_size_3470396	2298633	G	T	upstream_gene_variant	Gpal_D383_g07853	---NA---	0	Y	0.695238	0.685714	0.690909	0.74	0.568627	0.447964	0.583333	0.506098	0.633379	0.0111176	-0.00393569
G_pallida_D383_scaffold_008_size_3470396	2298643	T	G	upstream_gene_variant	Gpal_D383_g07853	---NA---	0	Y	0.673077	0.683128	0.67284	0.733333	0.538462	0.423581	0.578616	0.518293	0.6203	0.0124215	-0.00394393
G_pallida_D383_scaffold_008_size_3470396	2298857	G	A	upstream_gene_variant	Gpal_D383_g07853	---NA---	0	Y	0.686486	0.748031	0.8125	0.815315	0.638554	0.66879	0.670732	0.617978	0.683915	0.00697309	-0.00296203
G_pallida_D383_scaffold_008_size_3470396	2298923	C	T	upstream_gene_variant	Gpal_D383_g07853	---NA---	0	Y	0.634703	0.67803	0.813472	0.788618	0.584158	0.585366	0.562814	0.520548	0.601775	0.0144488	-0.00395671
G_pallida_D383_scaffold_008_size_3470396	2298984	T	A	upstream_gene_variant	Gpal_D383_g07853	---NA---	0	Y	0.633188	0.672794	0.759777	0.775591	0.55814	0.471111	0.529101	0.48	0.643161	0.0102078	-0.00454437
G_pallida_D383_scaffold_008_size_3470396	2299048	C	A	upstream_gene_variant	Gpal_D383_g07853	---NA---	0	Y	0.710227	0.7109	0.776316	0.811518	0.643411	0.604651	0.545455	0.546099	0.601942	0.0144295	-0.00372034
G_pallida_D383_scaffold_008_size_3470396	2299053	A	T	upstream_gene_variant	Gpal_D383_g07853	---NA---	0	Y	0.691358	0.736318	0.791667	0.834286	0.631579	0.601626	0.529412	0.548148	0.607975	0.013746	-0.00416035
G_pallida_D383_scaffold_008_size_3470396	2299062	C	T	upstream_gene_variant	Gpal_D383_g07853	---NA---	0	Y	0.732143	0.738095	0.795775	0.842105	0.646552	0.627907	0.593496	0.570423	0.695725	0.00619001	-0.00386267
G_pallida_D383_scaffold_008_size_3470396	2299071	T	C	upstream_gene_variant	Gpal_D383_g07853	---NA---	0	Y	0.756098	0.727723	0.764706	0.828729	0.651376	0.650794	0.601852	0.548387	0.695899	0.00617899	-0.00368125
G_pallida_D383_scaffold_008_size_3470396	2299489	C	A	splice_region_variant	Gpal_D383_g07857	CAD2189962.1unnamed protein product	5	0	0.706215	0.625	0.787234	0.73494	0.52071	0.445255	0.506757	0.413333	0.701972	0.00580164	-0.00554528
G_pallida_D383_scaffold_008_size_3470396	2299490	T	A	splice_region_variant	Gpal_D383_g07857	CAD2189962.1unnamed protein product	5	0	0.706215	0.625	0.787234	0.73494	0.52071	0.445255	0.506757	0.413333	0.701972	0.00580164	-0.00554528
G_pallida_D383_scaffold_008_size_3470396	2299492	G	T	splice_donor_variant&intron_variant	Gpal_D383_g07857	CAD2189962.1unnamed protein product	5	0	0.706215	0.625	0.787234	0.73494	0.52071	0.445255	0.506757	0.413333	0.701972	0.00580164	-0.00554528
G_pallida_D383_scaffold_008_size_3470396	2299493	T	G	splice_donor_variant&intron_variant	Gpal_D383_g07857	CAD2189962.1unnamed protein product	5	0	0.706215	0.625	0.787234	0.73494	0.52071	0.445255	0.52027	0.42	0.701701	0.00581813	-0.00545303
G_pallida_D383_scaffold_008_size_3470396	2299495	C	A	splice_region_variant&intron_variant	Gpal_D383_g07857	CAD2189962.1unnamed protein product	5	0	0.706215	0.625	0.787234	0.73494	0.52071	0.445255	0.506757	0.413333	0.701972	0.00580164	-0.00554528
G_pallida_D383_scaffold_008_size_3470396	2299497	A	T	splice_region_variant&intron_variant	Gpal_D383_g07857	CAD2189962.1unnamed protein product	5	0	0.706215	0.625	0.787234	0.73494	0.52071	0.445255	0.506757	0.413333	0.701972	0.00580164	-0.00554528
G_pallida_D383_scaffold_008_size_3470396	2299499	T	A	splice_region_variant&intron_variant	Gpal_D383_g07857	CAD2189962.1unnamed protein product	5	0	0.706215	0.625	0.787234	0.73494	0.52071	0.445255	0.506757	0.413333	0.701972	0.00580164	-0.00554528
G_pallida_D383_scaffold_008_size_3470396	2299502	A	T	upstream_gene_variant	Gpal_D383_g07854	---NA---	0	0	0.706215	0.625	0.787234	0.73494	0.52071	0.445255	0.506757	0.413333	0.701972	0.00580164	-0.00554528
G_pallida_D383_scaffold_008_size_3470396	2299511	T	G	upstream_gene_variant	Gpal_D383_g07854	---NA---	0	0	0.643478	0.606742	0.742515	0.678392	0.456621	0.372549	0.430851	0.406977	0.7169	0.00494278	-0.00562095
G_pallida_D383_scaffold_008_size_3470396	2300771	G	A	upstream_gene_variant	Gpal_D383_g07854	---NA---	0	0	0.828221	0.751412	0.841176	0.846591	0.670968	0.56383	0.598361	0.542254	0.652322	0.00940449	-0.00490402
G_pallida_D383_scaffold_008_size_3470396	2301383	C	T	upstream_gene_variant	Gpal_D383_g07855	---NA---	0	0	0.668122	0.611374	0.755556	0.764444	0.5	0.442308	0.561728	0.515152	0.642596	0.0102589	-0.00453682
G_pallida_D383_scaffold_008_size_3470396	2302838	T	C	upstream_gene_variant	Gpal_D383_g07856	---NA---	0	Y	0.883721	0.832117	0.834906	0.810997	0.73384	0.663717	0.686047	0.605263	0.648747	0.00971239	-0.00376424
G_pallida_D383_scaffold_008_size_3470396	2303259	C	T	splice_region_variant&intron_variant	Gpal_D383_g07857	CAD2189962.1unnamed protein product	5	0	0.723005	0.619835	0.772727	0.738397	0.528302	0.440529	0.551913	0.494382	0.646529	0.00990701	-0.00473719
G_pallida_D383_scaffold_008_size_3470396	2303573	C	T	missense_variant	Gpal_D383_g07857	CAD2189962.1unnamed protein product	5	0	0.628713	0.665116	0.679348	0.748603	0.5	0.381443	0.447552	0.482517	0.62436	0.0120058	-0.00491281
G_pallida_D383_scaffold_008_size_3470396	2303580	C	G	missense_variant	Gpal_D383_g07857	CAD2189962.1unnamed protein product	5	0	0.628713	0.665116	0.679348	0.748603	0.5	0.381443	0.447552	0.482517	0.62436	0.0120058	-0.00491281
G_pallida_D383_scaffold_008_size_3470396	2303700	T	C	3_prime_UTR_variant	Gpal_D383_g07857	CAD2189962.1unnamed protein product	5	0	0.860335	0.823529	0.919255	0.908108	0.782609	0.741007	0.745614	0.714286	0.638204	0.010662	-0.00297677
G_pallida_D383_scaffold_008_size_3470396	2303702	A	G	3_prime_UTR_variant	Gpal_D383_g07857	CAD2189962.1unnamed protein product	5	0	0.860335	0.823529	0.919255	0.908108	0.782609	0.741007	0.745614	0.714286	0.638204	0.010662	-0.00297677
G_pallida_D383_scaffold_008_size_3470396	2303703	G	T	3_prime_UTR_variant	Gpal_D383_g07857	CAD2189962.1unnamed protein product	5	0	0.860335	0.823529	0.919255	0.908108	0.782609	0.741007	0.745614	0.714286	0.638204	0.010662	-0.00297677
G_pallida_D383_scaffold_008_size_3470396	2303898	A	G	3_prime_UTR_variant	Gpal_D383_g07857	CAD2189962.1unnamed protein product	5	0	0.813333	0.745455	0.79703	0.822394	0.589041	0.646154	0.626728	0.668293	0.814539	0.00133822	-0.00386059
G_pallida_D383_scaffold_008_size_3470396	2304647	C	T	3_prime_UTR_variant	Gpal_D383_g07857	CAD2189962.1unnamed protein product	5	0	0.647321	0.581315	0.728507	0.691964	0.542553	0.489177	0.550802	0.467005	0.600964	0.0145425	-0.00348702
G_pallida_D383_scaffold_008_size_3470396	2305667	A	G	upstream_gene_variant	Gpal_D383_g07859	KAF7635247.1hypothetical protein Mgra_00005363	7	0	0.670635	0.655844	0.740566	0.756554	0.455814	0.411985	0.493088	0.446154	0.813088	0.00137063	-0.00592202
G_pallida_D383_scaffold_008_size_3470396	2305674	G	A	upstream_gene_variant	Gpal_D383_g07859	KAF7635247.1hypothetical protein Mgra_00005363	7	0	0.666667	0.654362	0.718447	0.745174	0.45933	0.367424	0.495455	0.42132	0.766376	0.00272413	-0.00598144
G_pallida_D383_scaffold_008_size_3470396	2305756	A	G	upstream_gene_variant	Gpal_D383_g07859	KAF7635247.1hypothetical protein Mgra_00005363	7	0	0.665217	0.60223	0.702247	0.773756	0.411765	0.32636	0.511848	0.470588	0.656493	0.00905383	-0.00590343
G_pallida_D383_scaffold_008_size_3470396	2305763	A	T	upstream_gene_variant	Gpal_D383_g07859	KAF7635247.1hypothetical protein Mgra_00005363	7	0	0.65	0.621094	0.70122	0.768519	0.421965	0.337778	0.517241	0.454545	0.693683	0.00632078	-0.00586924
G_pallida_D383_scaffold_008_size_3470396	2305815	C	G	upstream_gene_variant	Gpal_D383_g07859	KAF7635247.1hypothetical protein Mgra_00005363	7	0	0.684825	0.635036	0.732984	0.793774	0.446512	0.36214	0.546218	0.433962	0.721356	0.00470455	-0.00622796
G_pallida_D383_scaffold_008_size_3470396	2306050	G	A	upstream_gene_variant	Gpal_D383_g07859	KAF7635247.1hypothetical protein Mgra_00005363	7	0	0.900943	0.793722	0.735484	0.831776	0.660099	0.660194	0.634146	0.643357	0.621858	0.0122608	-0.00375833
G_pallida_D383_scaffold_008_size_3470396	2306591	C	G	upstream_gene_variant	Gpal_D383_g07859	KAF7635247.1hypothetical protein Mgra_00005363	7	0	0.699115	0.779221	0.919355	0.884058	0.637681	0.623656	0.698113	0.594595	0.608885	0.013645	-0.00450008
G_pallida_D383_scaffold_008_size_3470396	2307928	G	A	5_prime_UTR_variant	Gpal_D383_g07859	KAF7635247.1hypothetical protein Mgra_00005363	7	0	0.638767	0.666667	0.773481	0.759091	0.465347	0.448113	0.581395	0.461538	0.77804	0.00232572	-0.00542939
G_pallida_D383_scaffold_008_size_3470396	2307963	A	G	5_prime_UTR_premature_start_codon_gain_variant	Gpal_D383_g07859	KAF7635247.1hypothetical protein Mgra_00005363	7	0	0.625592	0.623077	0.771739	0.741667	0.42439	0.454976	0.598837	0.461538	0.740569	0.00376804	-0.00528832
G_pallida_D383_scaffold_008_size_3470396	2307964	A	T	5_prime_UTR_variant	Gpal_D383_g07859	KAF7635247.1hypothetical protein Mgra_00005363	7	0	0.625592	0.623077	0.771739	0.741667	0.42439	0.454976	0.598837	0.461538	0.740569	0.00376804	-0.00528832
G_pallida_D383_scaffold_008_size_3470396	2308022	C	T	5_prime_UTR_variant	Gpal_D383_g07859	KAF7635247.1hypothetical protein Mgra_00005363	7	0	0.588496	0.586873	0.75419	0.725	0.409524	0.491736	0.591716	0.414508	0.706106	0.0055542	-0.00506756
G_pallida_D383_scaffold_008_size_3470396	2308034	A	T	5_prime_UTR_variant	Gpal_D383_g07859	KAF7635247.1hypothetical protein Mgra_00005363	7	0	0.585774	0.57529	0.74269	0.709821	0.431925	0.5	0.586207	0.41791	0.679022	0.00731684	-0.0045791
G_pallida_D383_scaffold_008_size_3470396	2308221	T	C	5_prime_UTR_variant	Gpal_D383_g07859	KAF7635247.1hypothetical protein Mgra_00005363	7	0	0.695067	0.589212	0.682796	0.662281	0.477387	0.368201	0.466667	0.460526	0.629256	0.0115177	-0.0046461
G_pallida_D383_scaffold_008_size_3470396	2308264	C	T	5_prime_UTR_variant	Gpal_D383_g07859	KAF7635247.1hypothetical protein Mgra_00005363	7	0	0.717277	0.620408	0.6875	0.668203	0.519337	0.446903	0.482014	0.455696	0.695489	0.00620501	-0.00435442
G_pallida_D383_scaffold_008_size_3470396	2308352	A	T	5_prime_UTR_premature_start_codon_gain_variant	Gpal_D383_g07859	KAF7635247.1hypothetical protein Mgra_00005363	7	0	0.687783	0.592105	0.744681	0.730216	0.493333	0.5	0.5	0.475936	0.740875	0.00375429	-0.00461247
G_pallida_D383_scaffold_008_size_3470396	2308774	A	C	upstream_gene_variant	Gpal_D383_g07858	---NA---	0	0	0.716495	0.651064	0.742138	0.813953	0.52551	0.52193	0.557692	0.548387	0.737103	0.00392646	-0.00452561
G_pallida_D383_scaffold_008_size_3470396	2308817	A	G	missense_variant	Gpal_D383_g07859	KAF7635247.1hypothetical protein Mgra_00005363	7	0	0.692308	0.639004	0.695652	0.8	0.524064	0.461864	0.609589	0.531792	0.614036	0.0130828	-0.00413819
G_pallida_D383_scaffold_008_size_3470396	2313303	C	G	missense_variant	Gpal_D383_g07860	EJW74041.1hypothetical protein WUBG_15054,---NA---	3	0	0.921397	0.927374	0.940217	0.976471	0.852564	0.809524	0.863158	0.859375	0.651182	0.00950191	-0.00213508
G_pallida_D383_scaffold_008_size_3470396	2317705	A	G	upstream_gene_variant	Gpal_D383_g07860	EJW74041.1hypothetical protein WUBG_15054,---NA---	3	0	0.598485	0.561753	0.692737	0.739777	0.397196	0.324324	0.514124	0.458564	0.603887	0.0142066	-0.0052739
G_pallida_D383_scaffold_008_size_3470396	2317988	A	G	upstream_gene_variant	Gpal_D383_g07860	EJW74041.1hypothetical protein WUBG_15054,---NA---	3	0	0.71875	0.587549	0.764706	0.74359	0.458333	0.45933	0.57	0.549383	0.63407	0.0110515	-0.00463574
G_pallida_D383_scaffold_008_size_3470396	2318296	C	A	upstream_gene_variant	Gpal_D383_g07860	EJW74041.1hypothetical protein WUBG_15054,---NA---	3	0	0.787097	0.766082	0.899281	0.842932	0.603604	0.628571	0.728	0.714286	0.646867	0.00987722	-0.00382569
G_pallida_D383_scaffold_008_size_3470396	2318300	T	C	upstream_gene_variant	Gpal_D383_g07860	EJW74041.1hypothetical protein WUBG_15054,---NA---	3	0	0.787097	0.766082	0.899281	0.842932	0.603604	0.628571	0.728	0.714286	0.646867	0.00987722	-0.00382569
G_pallida_D383_scaffold_008_size_3470396	2318670	T	C	upstream_gene_variant	Gpal_D383_g07860	EJW74041.1hypothetical protein WUBG_15054,---NA---	3	0	0.781609	0.808989	0.848485	0.835165	0.466258	0.420118	0.638889	0.660714	0.642981	0.010224	-0.00634731
G_pallida_D383_scaffold_008_size_3470396	2320075	T	C	upstream_gene_variant	Gpal_D383_g07860	EJW74041.1hypothetical protein WUBG_15054,---NA---	3	0	0.655738	0.583691	0.697842	0.746269	0.422222	0.395833	0.529762	0.47619	0.711135	0.00526317	-0.0051282
G_pallida_D383_scaffold_008_size_3470396	2320487	C	T	3_prime_UTR_variant	Gpal_D383_g07861	RCN29413.1regulator of G protein signaling domain protein	0	0	0.62439	0.620536	0.741007	0.68254	0.357843	0.283582	0.562874	0.414815	0.668472	0.00809808	-0.00635747
G_pallida_D383_scaffold_008_size_3470396	2320550	A	G	3_prime_UTR_variant	Gpal_D383_g07861	RCN29413.1regulator of G protein signaling domain protein	0	0	0.925743	0.874419	0.848276	0.810945	0.723926	0.651163	0.628571	0.627737	0.620663	0.012384	-0.00446034
G_pallida_D383_scaffold_008_size_3470396	2320579	T	C	3_prime_UTR_variant	Gpal_D383_g07861	RCN29413.1regulator of G protein signaling domain protein	0	0	0.59633	0.573604	0.753521	0.717277	0.366834	0.302439	0.52027	0.461538	0.604457	0.0141417	-0.00585969
G_pallida_D383_scaffold_008_size_3470396	2321784	A	G	5_prime_UTR_premature_start_codon_gain_variant	Gpal_D383_g07861	RCN29413.1regulator of G protein signaling domain protein	0	0	0.663004	0.650735	0.771277	0.745536	0.448718	0.432432	0.451087	0.493421	0.761669	0.00289739	-0.00574279
G_pallida_D383_scaffold_008_size_3470396	2322734	A	G	upstream_gene_variant	Gpal_D383_g07861	RCN29413.1regulator of G protein signaling domain protein	0	0	0.832461	0.819905	0.778947	0.801556	0.617021	0.522013	0.546961	0.471795	0.737013	0.00393063	-0.00602332
G_pallida_D383_scaffold_008_size_3470396	2322773	T	C	upstream_gene_variant	Gpal_D383_g07861	RCN29413.1regulator of G protein signaling domain protein	0	0	0.865591	0.848168	0.803571	0.852941	0.69697	0.617188	0.596273	0.596026	0.674324	0.00765786	-0.0046909
G_pallida_D383_scaffold_008_size_3470396	2322792	T	C	upstream_gene_variant	Gpal_D383_g07861	RCN29413.1regulator of G protein signaling domain protein	0	0	0.871795	0.836735	0.78022	0.829167	0.656489	0.605634	0.552941	0.567742	0.693294	0.00634592	-0.00513561
G_pallida_D383_scaffold_008_size_3470396	2323201	G	A	upstream_gene_variant	Gpal_D383_g07861	RCN29413.1regulator of G protein signaling domain protein	0	0	0.883333	0.857143	0.85	0.84186	0.661157	0.649123	0.731034	0.680328	0.856448	0.000611182	-0.00421762
G_pallida_D383_scaffold_008_size_3470396	2323233	A	G	upstream_gene_variant	Gpal_D383_g07861	RCN29413.1regulator of G protein signaling domain protein	0	0	0.873626	0.839506	0.827586	0.840206	0.710526	0.692308	0.69403	0.611111	0.791574	0.00191583	-0.00395238
G_pallida_D383_scaffold_008_size_3470396	2323613	G	A	missense_variant	Gpal_D383_g07862	---NA---	0	0	0.793939	0.822086	0.78481	0.852941	0.704545	0.589286	0.642424	0.528662	0.620062	0.0124462	-0.00442815
G_pallida_D383_scaffold_008_size_3470396	2323627	T	G	synonymous_variant	Gpal_D383_g07862	---NA---	0	0	0.779762	0.775758	0.760479	0.857778	0.657895	0.590426	0.60479	0.533333	0.696556	0.00613734	-0.00448299
G_pallida_D383_scaffold_008_size_3470396	2324207	G	A	upstream_gene_variant	Gpal_D383_g07861	RCN29413.1regulator of G protein signaling domain protein	0	0	0.793722	0.756614	0.824242	0.867052	0.616352	0.447368	0.652174	0.48855	0.633484	0.0111076	-0.00590001
G_pallida_D383_scaffold_008_size_3470396	2324445	G	A	upstream_gene_variant	Gpal_D383_g07861	RCN29413.1regulator of G protein signaling domain protein	0	0	0.709544	0.682927	0.76	0.775229	0.382488	0.384921	0.488636	0.475138	0.844689	0.000777299	-0.00708665
G_pallida_D383_scaffold_008_size_3470396	2324477	C	A	upstream_gene_variant	Gpal_D383_g07861	RCN29413.1regulator of G protein signaling domain protein	0	0	0.685606	0.659919	0.81383	0.780702	0.45082	0.414179	0.531073	0.584795	0.62225	0.0122206	-0.00548594
G_pallida_D383_scaffold_008_size_3470396	2325984	G	A	upstream_gene_variant	Gpal_D383_g07861	RCN29413.1regulator of G protein signaling domain protein	0	0	0.59727	0.61086	0.748428	0.752212	0.37037	0.308017	0.565854	0.453416	0.623773	0.0120653	-0.00614033
G_pallida_D383_scaffold_008_size_3470396	2326708	T	C	upstream_gene_variant	Gpal_D383_g07861	RCN29413.1regulator of G protein signaling domain protein	0	0	0.753695	0.705202	0.711111	0.704142	0.489247	0.398876	0.542254	0.464912	0.758478	0.00301907	-0.00558856
G_pallida_D383_scaffold_008_size_3470396	2327148	C	G	synonymous_variant	Gpal_D383_g07863	KAF7629182.1PAP_central domain-containing protein	1	0	0.668122	0.612903	0.753846	0.729469	0.414773	0.345178	0.575758	0.483516	0.642302	0.0102855	-0.00562088
G_pallida_D383_scaffold_008_size_3470396	2327262	T	C	synonymous_variant	Gpal_D383_g07863	KAF7629182.1PAP_central domain-containing protein	1	0	0.640553	0.645455	0.789474	0.685567	0.465969	0.435556	0.6	0.475138	0.683627	0.00699302	-0.00482358
G_pallida_D383_scaffold_008_size_3470396	2327332	G	T	missense_variant	Gpal_D383_g07863	KAF7629182.1PAP_central domain-containing protein	1	0	0.683398	0.615079	0.737624	0.754167	0.435146	0.410256	0.554404	0.420792	0.789208	0.0019836	-0.00590685
G_pallida_D383_scaffold_008_size_3470396	2327412	G	A	synonymous_variant	Gpal_D383_g07863	KAF7629182.1PAP_central domain-containing protein	1	0	0.885057	0.822134	0.812207	0.830508	0.726562	0.644737	0.643243	0.578947	0.623715	0.0120712	-0.00416065
G_pallida_D383_scaffold_008_size_3470396	2328446	G	A	synonymous_variant	Gpal_D383_g07863	KAF7629182.1PAP_central domain-containing protein	1	0	0.607287	0.596413	0.68984	0.700535	0.422111	0.416667	0.449704	0.455696	0.794125	0.00184457	-0.0049623
G_pallida_D383_scaffold_008_size_3470396	2328464	G	A	synonymous_variant	Gpal_D383_g07863	KAF7629182.1PAP_central domain-containing protein	1	0	0.593023	0.629032	0.723502	0.719807	0.420601	0.423237	0.486339	0.482759	0.768884	0.0026348	-0.00507404
G_pallida_D383_scaffold_008_size_3470396	2329645	G	A	missense_variant	Gpal_D383_g07863	KAF7629182.1PAP_central domain-containing protein	1	0	0.696	0.603704	0.621469	0.753968	0.352679	0.353488	0.468927	0.474227	0.729762	0.00427713	-0.00605631
G_pallida_D383_scaffold_008_size_3470396	2329727	G	A	synonymous_variant	Gpal_D383_g07863	KAF7629182.1PAP_central domain-containing protein	1	0	0.700787	0.627986	0.628866	0.76779	0.406699	0.420168	0.550802	0.491892	0.741753	0.00371496	-0.00524544
G_pallida_D383_scaffold_008_size_3470396	2329757	A	G	synonymous_variant	Gpal_D383_g07863	KAF7629182.1PAP_central domain-containing protein	1	0	0.696035	0.606667	0.673913	0.773946	0.404762	0.416309	0.585635	0.535912	0.645245	0.0100209	-0.00498503
G_pallida_D383_scaffold_008_size_3470396	2329762	A	T	missense_variant	Gpal_D383_g07863	KAF7629182.1PAP_central domain-containing protein	1	0	0.696035	0.606667	0.673913	0.773946	0.404762	0.416309	0.585635	0.535912	0.645245	0.0100209	-0.00498503
G_pallida_D383_scaffold_008_size_3470396	2330527	T	C	synonymous_variant	Gpal_D383_g07863	KAF7629182.1PAP_central domain-containing protein	1	0	0.616601	0.596364	0.686047	0.722222	0.461929	0.339901	0.530303	0.442857	0.605792	0.0139907	-0.00483763
G_pallida_D383_scaffold_008_size_3470396	2331252	A	T	intron_variant	Gpal_D383_g07863	KAF7629182.1PAP_central domain-containing protein	1	0	0.665272	0.59507	0.789916	0.719557	0.469565	0.404878	0.535	0.486726	0.633298	0.0111253	-0.0050466
G_pallida_D383_scaffold_008_size_3470396	2333003	T	A	intron_variant	Gpal_D383_g07863	KAF7629182.1PAP_central domain-containing protein	1	0	0.590717	0.580508	0.712644	0.73913	0.45614	0.423581	0.577143	0.461078	0.613129	0.0131806	-0.00436912
G_pallida_D383_scaffold_008_size_3470396	2333114	T	C	intron_variant	Gpal_D383_g07863	KAF7629182.1PAP_central domain-containing protein	1	0	0.634409	0.587302	0.686667	0.75	0.488764	0.406593	0.56391	0.330645	0.625514	0.0118894	-0.00531551
G_pallida_D383_scaffold_008_size_3470396	2333115	T	C	intron_variant	Gpal_D383_g07863	KAF7629182.1PAP_central domain-containing protein	1	0	0.634409	0.587302	0.686667	0.75	0.488764	0.406593	0.56391	0.330645	0.625514	0.0118894	-0.00531551
G_pallida_D383_scaffold_008_size_3470396	2334821	C	A	missense_variant	Gpal_D383_g07863	KAF7629182.1PAP_central domain-containing protein	1	0	0.697318	0.630996	0.714953	0.745902	0.481651	0.434426	0.565476	0.483254	0.75613	0.00311083	-0.00487893
G_pallida_D383_scaffold_008_size_3470396	2334865	A	G	synonymous_variant	Gpal_D383_g07863	KAF7629182.1PAP_central domain-containing protein	1	0	0.710037	0.595238	0.721951	0.71308	0.454106	0.447876	0.531646	0.364532	0.793675	0.001857	-0.00577351
G_pallida_D383_scaffold_008_size_3470396	2334892	G	C	missense_variant	Gpal_D383_g07863	KAF7629182.1PAP_central domain-containing protein	1	0	0.6917	0.564	0.716578	0.709251	0.401786	0.444444	0.503311	0.359788	0.825797	0.00110442	-0.0060619
G_pallida_D383_scaffold_008_size_3470396	2334965	T	C	synonymous_variant	Gpal_D383_g07863	KAF7629182.1PAP_central domain-containing protein	1	0	0.707627	0.611111	0.807292	0.77686	0.438596	0.469136	0.604938	0.468293	0.742885	0.00366469	-0.00581881
G_pallida_D383_scaffold_008_size_3470396	2335235	T	C	intron_variant	Gpal_D383_g07863	KAF7629182.1PAP_central domain-containing protein	1	0	0.684685	0.616822	0.68	0.755459	0.453039	0.360406	0.514925	0.461538	0.687611	0.00672103	-0.00541167
G_pallida_D383_scaffold_008_size_3470396	2335268	C	T	intron_variant	Gpal_D383_g07863	KAF7629182.1PAP_central domain-containing protein	1	0	0.687747	0.644	0.696429	0.794239	0.484018	0.427386	0.576923	0.470588	0.721669	0.00468815	-0.00515769
G_pallida_D383_scaffold_008_size_3470396	2335488	G	A	intron_variant	Gpal_D383_g07863	KAF7629182.1PAP_central domain-containing protein	1	0	0.616114	0.650442	0.725275	0.716279	0.452381	0.376682	0.525641	0.4125	0.75573	0.00312667	-0.00556173
G_pallida_D383_scaffold_008_size_3470396	2336178	T	G	synonymous_variant	Gpal_D383_g07863	KAF7629182.1PAP_central domain-containing protein	1	0	0.6875	0.595142	0.718447	0.732283	0.421941	0.403433	0.505376	0.522727	0.690956	0.00649842	-0.00510333
G_pallida_D383_scaffold_008_size_3470396	2337460	T	G	missense_variant	Gpal_D383_g07863	KAF7629182.1PAP_central domain-containing protein	1	0	0.561181	0.59542	0.71	0.667984	0.493023	0.398305	0.467105	0.423077	0.604898	0.0140917	-0.00421475
G_pallida_D383_scaffold_008_size_3470396	2337534	A	G	synonymous_variant	Gpal_D383_g07863	KAF7629182.1PAP_central domain-containing protein	1	0	0.594378	0.59507	0.677551	0.639456	0.426087	0.287234	0.361607	0.396364	0.635259	0.0109385	-0.00553558
G_pallida_D383_scaffold_008_size_3470396	2338391	A	G	synonymous_variant	Gpal_D383_g07863	KAF7629182.1PAP_central domain-containing protein	1	0	0.653333	0.640316	0.725	0.686131	0.419753	0.409756	0.51	0.44382	0.856926	0.000604993	-0.0055218
G_pallida_D383_scaffold_008_size_3470396	2338733	A	C	missense_variant	Gpal_D383_g07863	KAF7629182.1PAP_central domain-containing protein	1	0	0.591743	0.477833	0.726804	0.662722	0.338028	0.316872	0.361842	0.350877	0.680766	0.00719301	-0.00631631
G_pallida_D383_scaffold_008_size_3470396	2338776	A	C	missense_variant	Gpal_D383_g07863	KAF7629182.1PAP_central domain-containing protein	1	0	0.623967	0.497487	0.696809	0.664671	0.313636	0.309623	0.363636	0.357143	0.753207	0.00322769	-0.00663927
G_pallida_D383_scaffold_008_size_3470396	2339409	T	G	upstream_gene_variant	Gpal_D383_g07864	---NA---	0	Y	0.668394	0.595238	0.650224	0.677725	0.389163	0.38247	0.5	0.442177	0.823964	0.00114041	-0.00526255
G_pallida_D383_scaffold_008_size_3470396	2339630	C	A	upstream_gene_variant	Gpal_D383_g07864	---NA---	0	Y	0.621849	0.505929	0.688442	0.688995	0.411458	0.380531	0.556213	0.388535	0.605823	0.0139871	-0.00479618
G_pallida_D383_scaffold_008_size_3470396	2340144	C	T	upstream_gene_variant	Gpal_D383_g07864	---NA---	0	Y	0.682819	0.606987	0.712644	0.752174	0.413613	0.331658	0.475138	0.47205	0.688089	0.00668889	-0.00602058
G_pallida_D383_scaffold_008_size_3470396	2340428	A	G	upstream_gene_variant	Gpal_D383_g07864	---NA---	0	Y	0.659836	0.612403	0.687179	0.708155	0.432749	0.366412	0.54878	0.375661	0.759487	0.00298023	-0.00570816
G_pallida_D383_scaffold_008_size_3470396	2342572	A	G	missense_variant	Gpal_D383_g07864	---NA---	0	Y	0.883721	0.87963	0.853333	0.915254	0.787234	0.680556	0.72549	0.641509	0.613425	0.0131487	-0.00385283
G_pallida_D383_scaffold_008_size_3470396	2343627	T	A	3_prime_UTR_variant	Gpal_D383_g07864	---NA---	0	Y	0.956522	0.91573	0.962406	0.965318	0.871429	0.808824	0.858824	0.839506	0.624559	0.0119857	-0.00229451
G_pallida_D383_scaffold_008_size_3470396	2343678	A	C	3_prime_UTR_variant	Gpal_D383_g07864	---NA---	0	Y	0.933333	0.935673	0.953488	0.958824	0.846154	0.781609	0.769912	0.776471	0.667225	0.00819411	-0.0032754
G_pallida_D383_scaffold_008_size_3470396	2346160	T	C	3_prime_UTR_variant	Gpal_D383_g07864	---NA---	0	Y	0.562232	0.723982	0.733728	0.781991	0.433333	0.39726	0.541401	0.443709	0.713892	0.0051082	-0.00600849
G_pallida_D383_scaffold_008_size_3470396	2346274	G	T	3_prime_UTR_variant	Gpal_D383_g07864	---NA---	0	Y	0.666667	0.707547	0.761628	0.748792	0.5	0.438503	0.586207	0.530488	0.732729	0.00413288	-0.00486469
G_pallida_D383_scaffold_008_size_3470396	2346292	G	A	3_prime_UTR_variant	Gpal_D383_g07864	---NA---	0	Y	0.696133	0.70892	0.741176	0.759804	0.555556	0.434783	0.557823	0.54491	0.642579	0.0102603	-0.00444946
G_pallida_D383_scaffold_008_size_3470396	2346466	A	G	intron_variant	Gpal_D383_g07864	---NA---	0	Y	0.658009	0.618705	0.72449	0.733333	0.393013	0.428571	0.538462	0.439394	0.859683	0.000570125	-0.00583915
G_pallida_D383_scaffold_008_size_3470396	2346524	T	A	upstream_gene_variant	Gpal_D383_g07865	---NA---	0	Y	0.870536	0.8	0.825843	0.809917	0.713043	0.61039	0.633333	0.579487	0.616205	0.0128511	-0.00416816
G_pallida_D383_scaffold_008_size_3470396	2347975	A	G	upstream_gene_variant	Gpal_D383_g07865	---NA---	0	Y	0.782828	0.752688	0.807292	0.767677	0.565217	0.539568	0.646154	0.47482	0.833141	0.000967941	-0.00541058
G_pallida_D383_scaffold_008_size_3470396	2348035	C	G	upstream_gene_variant	Gpal_D383_g07865	---NA---	0	Y	0.743961	0.752874	0.803279	0.771277	0.62069	0.528662	0.568182	0.475862	0.711527	0.00524093	-0.00496227
G_pallida_D383_scaffold_008_size_3470396	2351745	C	G	missense_variant	Gpal_D383_g07865	---NA---	0	Y	0.916667	0.844444	0.815385	0.902098	0.744186	0.776596	0.702381	0.573529	0.605334	0.0140423	-0.00418581
G_pallida_D383_scaffold_008_size_3470396	2351756	T	A	synonymous_variant	Gpal_D383_g07865	---NA---	0	Y	0.809091	0.769784	0.815385	0.86	0.549451	0.659341	0.516854	0.478261	0.837721	0.000888925	-0.00641332
G_pallida_D383_scaffold_008_size_3470396	2351786	A	C	missense_variant	Gpal_D383_g07865	---NA---	0	Y	0.79646	0.704225	0.8	0.824675	0.44	0.614679	0.608696	0.483516	0.919707	0.000104614	-0.00648675
G_pallida_D383_scaffold_008_size_3470396	2351930	T	A	synonymous_variant	Gpal_D383_g07865	---NA---	0	Y	0.792929	0.733668	0.678899	0.631579	0.90678	0.945312	0.887218	0.935484	0.743698	0.00362885	0.00492895
G_pallida_D383_scaffold_008_size_3470396	2352029	T	A	missense_variant	Gpal_D383_g07865	---NA---	0	Y	0.714286	0.801887	0.866071	0.876543	0.613095	0.642857	0.625954	0.684211	0.655244	0.00915784	-0.00408847
G_pallida_D383_scaffold_008_size_3470396	2352094	T	A	missense_variant	Gpal_D383_g07865	---NA---	0	Y	0.836957	0.870968	0.927632	0.928962	0.755725	0.791946	0.822695	0.753731	0.791721	0.00191167	-0.00286873
G_pallida_D383_scaffold_008_size_3470396	2352365	A	T	synonymous_variant	Gpal_D383_g07865	---NA---	0	Y	0.444444	0.457143	0.331633	0.365217	0.663717	0.629213	0.5625	0.550265	0.750511	0.00333819	0.00487503
G_pallida_D383_scaffold_008_size_3470396	2352379	C	T	missense_variant	Gpal_D383_g07865	---NA---	0	Y	0.459677	0.458182	0.324742	0.372807	0.700441	0.656827	0.570621	0.558511	0.733648	0.0040889	0.00530217
G_pallida_D383_scaffold_008_size_3470396	2352407	G	A	synonymous_variant	Gpal_D383_g07865	---NA---	0	Y	0.4	0.413194	0.342723	0.349398	0.654867	0.611511	0.569948	0.556122	0.861519	0.000547679	0.00533046
G_pallida_D383_scaffold_008_size_3470396	2352421	G	C	missense_variant	Gpal_D383_g07865	---NA---	0	Y	0.379592	0.406015	0.354067	0.340164	0.675556	0.645283	0.544974	0.583732	0.876721	0.000384314	0.00589999
G_pallida_D383_scaffold_008_size_3470396	2353265	G	T	upstream_gene_variant	Gpal_D383_g07866	CAB88203.1putative cuticular collagen	1	0	0.647541	0.602804	0.802198	0.74537	0.410256	0.421053	0.569536	0.406452	0.746519	0.00350645	-0.00622412
G_pallida_D383_scaffold_008_size_3470396	2353963	C	T	synonymous_variant	Gpal_D383_g07866	CAB88203.1putative cuticular collagen	1	0	0.836158	0.787356	0.829787	0.838863	0.674419	0.666667	0.728	0.570093	0.78553	0.00209217	-0.00406835
G_pallida_D383_scaffold_008_size_3470396	2353972	C	G	synonymous_variant	Gpal_D383_g07866	CAB88203.1putative cuticular collagen	1	0	0.866667	0.852564	0.862745	0.891304	0.764151	0.733333	0.825688	0.691358	0.709851	0.00533646	-0.00286796
G_pallida_D383_scaffold_008_size_3470396	2353975	A	C	synonymous_variant	Gpal_D383_g07866	CAB88203.1putative cuticular collagen	1	0	0.866667	0.852564	0.862745	0.891304	0.764151	0.733333	0.825688	0.691358	0.709851	0.00533646	-0.00286796
G_pallida_D383_scaffold_008_size_3470396	2353978	A	C	synonymous_variant	Gpal_D383_g07866	CAB88203.1putative cuticular collagen	1	0	0.866667	0.852564	0.862745	0.891304	0.764151	0.733333	0.825688	0.691358	0.709851	0.00533646	-0.00286796
G_pallida_D383_scaffold_008_size_3470396	2354375	C	G	synonymous_variant	Gpal_D383_g07866	CAB88203.1putative cuticular collagen	1	0	0.767606	0.823529	0.910828	0.923913	0.581967	0.646259	0.748092	0.690909	0.740736	0.00376052	-0.00489351
G_pallida_D383_scaffold_008_size_3470396	2354490	G	A	synonymous_variant	Gpal_D383_g07866	CAB88203.1putative cuticular collagen	1	0	0.843023	0.783784	0.86631	0.922018	0.696	0.739837	0.739437	0.681416	0.76745	0.00268563	-0.00350716
G_pallida_D383_scaffold_008_size_3470396	2354757	C	T	upstream_gene_variant	Gpal_D383_g07867	---NA---	0	0	0.939189	0.925	0.942529	0.891304	0.852174	0.830508	0.891892	0.842697	0.634033	0.0110551	-0.00166928
G_pallida_D383_scaffold_008_size_3470396	2355006	T	A	synonymous_variant	Gpal_D383_g07866	CAB88203.1putative cuticular collagen	1	0	0.9	0.890625	0.904762	0.895288	0.818182	0.809524	0.880952	0.818182	0.733435	0.00409909	-0.00166823
G_pallida_D383_scaffold_008_size_3470396	2355145	A	C	3_prime_UTR_variant	Gpal_D383_g07866	CAB88203.1putative cuticular collagen	1	0	0.638462	0.722467	0.78392	0.773109	0.447699	0.317597	0.526087	0.451977	0.686767	0.00677798	-0.0067393
G_pallida_D383_scaffold_008_size_3470396	2355630	A	T	3_prime_UTR_variant	Gpal_D383_g07866	CAB88203.1putative cuticular collagen	1	0	0.611336	0.659004	0.703911	0.780488	0.46114	0.370968	0.54	0.482353	0.647266	0.00984208	-0.00523291
G_pallida_D383_scaffold_008_size_3470396	2355652	A	T	3_prime_UTR_variant	Gpal_D383_g07866	CAB88203.1putative cuticular collagen	1	0	0.611814	0.619608	0.693642	0.769231	0.472527	0.366795	0.540816	0.453988	0.616396	0.0128309	-0.00498547
G_pallida_D383_scaffold_008_size_3470396	2356371	C	T	3_prime_UTR_variant	Gpal_D383_g07866	CAB88203.1putative cuticular collagen	1	0	0.601562	0.578261	0.63285	0.686364	0.34632	0.455556	0.444934	0.428571	0.907832	0.000158875	-0.00520789
G_pallida_D383_scaffold_008_size_3470396	2356469	A	G	3_prime_UTR_variant	Gpal_D383_g07866	CAB88203.1putative cuticular collagen	1	0	0.833333	0.731343	0.887892	0.881041	0.625514	0.620939	0.706422	0.70098	0.622125	0.0122335	-0.00401417
G_pallida_D383_scaffold_008_size_3470396	2357019	G	A	5_prime_UTR_variant	Gpal_D383_g07867	---NA---	0	0	0.671362	0.550661	0.777108	0.722727	0.351759	0.364486	0.53125	0.496644	0.630376	0.011408	-0.00592859
G_pallida_D383_scaffold_008_size_3470396	2357113	A	T	5_prime_UTR_variant	Gpal_D383_g07867	---NA---	0	0	0.544186	0.578947	0.751445	0.710784	0.31383	0.317308	0.452229	0.358491	0.763171	0.0028413	-0.00699898
G_pallida_D383_scaffold_008_size_3470396	2357196	T	A	5_prime_UTR_variant	Gpal_D383_g07867	---NA---	0	0	0.748663	0.734783	0.874172	0.849246	0.601504	0.58209	0.680851	0.674419	0.612825	0.0132135	-0.00394638
G_pallida_D383_scaffold_008_size_3470396	2357197	C	T	5_prime_UTR_premature_start_codon_gain_variant	Gpal_D383_g07867	---NA---	0	0	0.748663	0.734783	0.874172	0.849246	0.601504	0.58209	0.680851	0.674419	0.612825	0.0132135	-0.00394638
G_pallida_D383_scaffold_008_size_3470396	2358712	C	A	5_prime_UTR_variant	Gpal_D383_g07867	---NA---	0	0	0.687225	0.637363	0.660287	0.707904	0.426724	0.395833	0.502825	0.440415	0.838603	0.000874235	-0.0054675
G_pallida_D383_scaffold_008_size_3470396	2364027	T	A	3_prime_UTR_variant	Gpal_D383_g07867	---NA---	0	0	0.894895	0.933566	0.92891	0.933086	0.807829	0.872204	0.913295	0.876777	0.641201	0.0103857	-0.00163046
G_pallida_D383_scaffold_008_size_3470396	2375117	G	A	synonymous_variant	Gpal_D383_g07870	---NA---	0	0	0.92562	0.94012	0.875912	0.853147	0.802721	0.79661	0.773585	0.786517	0.624346	0.0120072	-0.00243049
G_pallida_D383_scaffold_008_size_3470396	2375133	G	T	missense_variant	Gpal_D383_g07870	---NA---	0	0	0.932039	0.946429	0.901515	0.85906	0.826087	0.815534	0.788462	0.767442	0.624391	0.0120026	-0.00250212
G_pallida_D383_scaffold_008_size_3470396	2376610	G	T	3_prime_UTR_variant	Gpal_D383_g07870	---NA---	0	0	0.885246	0.905109	0.79661	0.880597	0.777778	0.78882	0.759036	0.740741	0.605188	0.0140588	-0.00236669
G_pallida_D383_scaffold_008_size_3470396	2377108	A	G	3_prime_UTR_variant	Gpal_D383_g07871	CAB88203.1putative cuticular collagen	1	0	0.923077	0.94958	0.960227	0.950276	0.843023	0.850932	0.875	0.869565	0.866031	0.000495083	-0.00207386
G_pallida_D383_scaffold_008_size_3470396	2377113	T	C	3_prime_UTR_variant	Gpal_D383_g07871	CAB88203.1putative cuticular collagen	1	0	0.915929	0.944444	0.958333	0.947368	0.832335	0.836364	0.840336	0.858824	0.820018	0.00122061	-0.00231311
G_pallida_D383_scaffold_008_size_3470396	2387167	G	A	upstream_gene_variant	Gpal_D383_g07873	---NA---	0	Y	0.906367	0.909091	0.97191	0.96347	0.805195	0.830709	0.89726	0.84058	0.744956	0.00357392	-0.00245861
G_pallida_D383_scaffold_008_size_3470396	2400852	G	A	downstream_gene_variant	Gpal_D383_g07877	KAF7636579.1Guanylate cyclase	1	0	0.590909	0.825758	0.656627	0.791111	0.498221	0.443223	0.37069	0.367521	0.623171	0.0121265	-0.00672743
G_pallida_D383_scaffold_008_size_3470396	2408389	A	G	synonymous_variant	Gpal_D383_g07878	KAF7626021.1G_PROTEIN_RECEP_F3_4 domain-containing protein,KHN83295.1Gamma-aminobutyric acid type B receptor subunit 1,XP_020302478.1receptor family ligand binding region containing protein	4	0	0.689655	0.650206	0.654545	0.687225	0.386473	0.280992	0.22963	0.254902	0.726037	0.00446307	-0.00838409
G_pallida_D383_scaffold_008_size_3470396	2408480	T	C	synonymous_variant	Gpal_D383_g07878	KAF7626021.1G_PROTEIN_RECEP_F3_4 domain-containing protein,KHN83295.1Gamma-aminobutyric acid type B receptor subunit 1,XP_020302478.1receptor family ligand binding region containing protein	4	0	0.686567	0.613734	0.689189	0.660633	0.264368	0.30622	0.214286	0.224638	0.860265	0.000562947	-0.00952197
G_pallida_D383_scaffold_008_size_3470396	2408605	C	A	upstream_gene_variant	Gpal_D383_g07878	KAF7626021.1G_PROTEIN_RECEP_F3_4 domain-containing protein,KHN83295.1Gamma-aminobutyric acid type B receptor subunit 1,XP_020302478.1receptor family ligand binding region containing protein	4	0	0.598214	0.642857	0.615385	0.654867	0.320574	0.231132	0.272727	0.171642	0.816869	0.0012873	-0.00869887
G_pallida_D383_scaffold_008_size_3470396	2408649	G	A	upstream_gene_variant	Gpal_D383_g07878	KAF7626021.1G_PROTEIN_RECEP_F3_4 domain-containing protein,KHN83295.1Gamma-aminobutyric acid type B receptor subunit 1,XP_020302478.1receptor family ligand binding region containing protein	4	0	0.613734	0.660633	0.81875	0.745283	0.362319	0.342541	0.537931	0.377193	0.773882	0.00246281	-0.00750884
G_pallida_D383_scaffold_008_size_3470396	2408723	A	C	upstream_gene_variant	Gpal_D383_g07878	KAF7626021.1G_PROTEIN_RECEP_F3_4 domain-containing protein,KHN83295.1Gamma-aminobutyric acid type B receptor subunit 1,XP_020302478.1receptor family ligand binding region containing protein	4	0	0.652381	0.657277	0.840278	0.757426	0.412935	0.313609	0.616667	0.442308	0.616589	0.0128104	-0.0067752
G_pallida_D383_scaffold_008_size_3470396	2408889	C	T	upstream_gene_variant	Gpal_D383_g07878	KAF7626021.1G_PROTEIN_RECEP_F3_4 domain-containing protein,KHN83295.1Gamma-aminobutyric acid type B receptor subunit 1,XP_020302478.1receptor family ligand binding region containing protein	4	0	0.489051	0.539216	0.661972	0.655039	0.27957	0.245283	0.237113	0.182796	0.788046	0.00201745	-0.00814931
G_pallida_D383_scaffold_008_size_3470396	2408895	A	G	upstream_gene_variant	Gpal_D383_g07878	KAF7626021.1G_PROTEIN_RECEP_F3_4 domain-containing protein,KHN83295.1Gamma-aminobutyric acid type B receptor subunit 1,XP_020302478.1receptor family ligand binding region containing protein	4	0	0.524444	0.570896	0.664921	0.672489	0.320675	0.268657	0.242775	0.172619	0.776484	0.00237639	-0.00824612
G_pallida_D383_scaffold_008_size_3470396	2409237	A	G	upstream_gene_variant	Gpal_D383_g07878	KAF7626021.1G_PROTEIN_RECEP_F3_4 domain-containing protein,KHN83295.1Gamma-aminobutyric acid type B receptor subunit 1,XP_020302478.1receptor family ligand binding region containing protein	4	0	0.741497	0.781818	0.838983	0.883721	0.544554	0.369565	0.567568	0.320755	0.702213	0.00578703	-0.00840653
G_pallida_D383_scaffold_008_size_3470396	2409397	T	C	upstream_gene_variant	Gpal_D383_g07878	KAF7626021.1G_PROTEIN_RECEP_F3_4 domain-containing protein,KHN83295.1Gamma-aminobutyric acid type B receptor subunit 1,XP_020302478.1receptor family ligand binding region containing protein	4	0	0.56422	0.577406	0.673913	0.686747	0.385	0.24	0.259887	0.237838	0.682428	0.00707634	-0.00758219
G_pallida_D383_scaffold_008_size_3470396	2409400	C	T	upstream_gene_variant	Gpal_D383_g07878	KAF7626021.1G_PROTEIN_RECEP_F3_4 domain-containing protein,KHN83295.1Gamma-aminobutyric acid type B receptor subunit 1,XP_020302478.1receptor family ligand binding region containing protein	4	0	0.56422	0.577406	0.673913	0.686747	0.385	0.24	0.259887	0.237838	0.682428	0.00707634	-0.00758219
G_pallida_D383_scaffold_008_size_3470396	2409454	T	C	upstream_gene_variant	Gpal_D383_g07878	KAF7626021.1G_PROTEIN_RECEP_F3_4 domain-containing protein,KHN83295.1Gamma-aminobutyric acid type B receptor subunit 1,XP_020302478.1receptor family ligand binding region containing protein	4	0	0.688312	0.634703	0.670213	0.705179	0.36715	0.237885	0.350575	0.232143	0.785265	0.00210013	-0.00859359
G_pallida_D383_scaffold_008_size_3470396	2409523	T	A	upstream_gene_variant	Gpal_D383_g07878	KAF7626021.1G_PROTEIN_RECEP_F3_4 domain-containing protein,KHN83295.1Gamma-aminobutyric acid type B receptor subunit 1,XP_020302478.1receptor family ligand binding region containing protein	4	0	0.778443	0.744792	0.712644	0.70354	0.444444	0.353383	0.351724	0.217105	0.76208	0.00288198	-0.00897104
G_pallida_D383_scaffold_008_size_3470396	2409527	G	A	upstream_gene_variant	Gpal_D383_g07878	KAF7626021.1G_PROTEIN_RECEP_F3_4 domain-containing protein,KHN83295.1Gamma-aminobutyric acid type B receptor subunit 1,XP_020302478.1receptor family ligand binding region containing protein	4	0	0.778443	0.744792	0.770115	0.716814	0.444444	0.353383	0.37931	0.276316	0.79341	0.00186436	-0.00885837
G_pallida_D383_scaffold_008_size_3470396	2409531	A	C	upstream_gene_variant	Gpal_D383_g07878	KAF7626021.1G_PROTEIN_RECEP_F3_4 domain-containing protein,KHN83295.1Gamma-aminobutyric acid type B receptor subunit 1,XP_020302478.1receptor family ligand binding region containing protein	4	0	0.778443	0.744792	0.712644	0.70354	0.444444	0.353383	0.351724	0.217105	0.76208	0.00288198	-0.00897104
G_pallida_D383_scaffold_008_size_3470396	2409561	G	T	upstream_gene_variant	Gpal_D383_g07878	KAF7626021.1G_PROTEIN_RECEP_F3_4 domain-containing protein,KHN83295.1Gamma-aminobutyric acid type B receptor subunit 1,XP_020302478.1receptor family ligand binding region containing protein	4	0	0.895706	0.858757	0.877193	0.878453	0.702703	0.670588	0.551402	0.378049	0.614911	0.0129889	-0.00703466
G_pallida_D383_scaffold_008_size_3470396	2409656	T	C	synonymous_variant	Gpal_D383_g07878	KAF7626021.1G_PROTEIN_RECEP_F3_4 domain-containing protein,KHN83295.1Gamma-aminobutyric acid type B receptor subunit 1,XP_020302478.1receptor family ligand binding region containing protein	4	0	0.580247	0.556017	0.607656	0.633205	0.348039	0.317391	0.286517	0.191257	0.805998	0.00153663	-0.00718254
G_pallida_D383_scaffold_008_size_3470396	2409758	C	A	synonymous_variant	Gpal_D383_g07878	KAF7626021.1G_PROTEIN_RECEP_F3_4 domain-containing protein,KHN83295.1Gamma-aminobutyric acid type B receptor subunit 1,XP_020302478.1receptor family ligand binding region containing protein	4	0	0.578035	0.560185	0.642857	0.655814	0.374269	0.283654	0.345029	0.231707	0.771378	0.00254798	-0.0069169
G_pallida_D383_scaffold_008_size_3470396	2410014	A	G	upstream_gene_variant	Gpal_D383_g07878	KAF7626021.1G_PROTEIN_RECEP_F3_4 domain-containing protein,KHN83295.1Gamma-aminobutyric acid type B receptor subunit 1,XP_020302478.1receptor family ligand binding region containing protein	4	0	0.583333	0.644068	0.706587	0.693069	0.452703	0.343023	0.372881	0.311321	0.711316	0.0052529	-0.00644122
G_pallida_D383_scaffold_008_size_3470396	2410286	A	T	splice_region_variant&intron_variant	Gpal_D383_g07878	KAF7626021.1G_PROTEIN_RECEP_F3_4 domain-containing protein,KHN83295.1Gamma-aminobutyric acid type B receptor subunit 1,XP_020302478.1receptor family ligand binding region containing protein	4	0	0.666667	0.626556	0.797546	0.716346	0.468468	0.353293	0.389262	0.25	0.692719	0.00638319	-0.00766476
G_pallida_D383_scaffold_008_size_3470396	2410951	T	C	upstream_gene_variant	Gpal_D383_g07878	KAF7626021.1G_PROTEIN_RECEP_F3_4 domain-containing protein,KHN83295.1Gamma-aminobutyric acid type B receptor subunit 1,XP_020302478.1receptor family ligand binding region containing protein	4	0	0.54386	0.472393	0.666667	0.525	0.372093	0.311111	0.25	0.15625	0.610206	0.0134992	-0.00633491
G_pallida_D383_scaffold_008_size_3470396	2411436	G	A	upstream_gene_variant	Gpal_D383_g07878	KAF7626021.1G_PROTEIN_RECEP_F3_4 domain-containing protein,KHN83295.1Gamma-aminobutyric acid type B receptor subunit 1,XP_020302478.1receptor family ligand binding region containing protein	4	0	0.693642	0.595376	0.701493	0.640449	0.365854	0.213415	0.218487	0.147826	0.705763	0.00557442	-0.00930104
G_pallida_D383_scaffold_008_size_3470396	2411927	T	G	upstream_gene_variant	Gpal_D383_g07878	KAF7626021.1G_PROTEIN_RECEP_F3_4 domain-containing protein,KHN83295.1Gamma-aminobutyric acid type B receptor subunit 1,XP_020302478.1receptor family ligand binding region containing protein	4	0	0.709677	0.597403	0.717949	0.625532	0.423645	0.25	0.280488	0.157534	0.65107	0.00951149	-0.00847299
G_pallida_D383_scaffold_008_size_3470396	2412053	G	A	upstream_gene_variant	Gpal_D383_g07878	KAF7626021.1G_PROTEIN_RECEP_F3_4 domain-containing protein,KHN83295.1Gamma-aminobutyric acid type B receptor subunit 1,XP_020302478.1receptor family ligand binding region containing protein	4	0	0.642276	0.620253	0.744444	0.678218	0.330097	0.1875	0.256098	0.118519	0.765022	0.00277324	-0.0101836
G_pallida_D383_scaffold_008_size_3470396	2412141	C	T	upstream_gene_variant	Gpal_D383_g07878	KAF7626021.1G_PROTEIN_RECEP_F3_4 domain-containing protein,KHN83295.1Gamma-aminobutyric acid type B receptor subunit 1,XP_020302478.1receptor family ligand binding region containing protein	4	0	0.583333	0.626168	0.727273	0.694915	0.344538	0.297436	0.236559	0.119718	0.772052	0.00252484	-0.00948107
G_pallida_D383_scaffold_008_size_3470396	2412308	T	C	upstream_gene_variant	Gpal_D383_g07878	KAF7626021.1G_PROTEIN_RECEP_F3_4 domain-containing protein,KHN83295.1Gamma-aminobutyric acid type B receptor subunit 1,XP_020302478.1receptor family ligand binding region containing protein	4	0	0.605505	0.599057	0.648649	0.654867	0.327273	0.241935	0.292208	0.234848	0.815275	0.001322	-0.00803757
G_pallida_D383_scaffold_008_size_3470396	2412653	G	A	upstream_gene_variant	Gpal_D383_g07878	KAF7626021.1G_PROTEIN_RECEP_F3_4 domain-containing protein,KHN83295.1Gamma-aminobutyric acid type B receptor subunit 1,XP_020302478.1receptor family ligand binding region containing protein	4	0	0.601852	0.628205	0.705556	0.669643	0.394286	0.225131	0.311765	0.241379	0.709767	0.00534124	-0.00793043
G_pallida_D383_scaffold_008_size_3470396	2413059	A	G	upstream_gene_variant	Gpal_D383_g07878	KAF7626021.1G_PROTEIN_RECEP_F3_4 domain-containing protein,KHN83295.1Gamma-aminobutyric acid type B receptor subunit 1,XP_020302478.1receptor family ligand binding region containing protein	4	0	0.666667	0.643123	0.690265	0.710843	0.357843	0.228311	0.284916	0.184358	0.780781	0.00223826	-0.00936351
G_pallida_D383_scaffold_008_size_3470396	2413162	T	C	upstream_gene_variant	Gpal_D383_g07878	KAF7626021.1G_PROTEIN_RECEP_F3_4 domain-containing protein,KHN83295.1Gamma-aminobutyric acid type B receptor subunit 1,XP_020302478.1receptor family ligand binding region containing protein	4	0	0.65	0.672727	0.666667	0.684685	0.40099	0.227273	0.333333	0.166667	0.731041	0.00421453	-0.00873387
G_pallida_D383_scaffold_008_size_3470396	2413327	A	C	upstream_gene_variant	Gpal_D383_g07878	KAF7626021.1G_PROTEIN_RECEP_F3_4 domain-containing protein,KHN83295.1Gamma-aminobutyric acid type B receptor subunit 1,XP_020302478.1receptor family ligand binding region containing protein	4	0	0.86036	0.899582	0.953368	0.945545	0.767857	0.774725	0.884817	0.808383	0.64271	0.0102485	-0.00275248
G_pallida_D383_scaffold_008_size_3470396	2414341	T	A	splice_region_variant&intron_variant	Gpal_D383_g07879	---NA---	1	Y	0.6	0.612565	0.79661	0.656085	0.400943	0.200893	0.312849	0.311594	0.609904	0.0135324	-0.00775993
G_pallida_D383_scaffold_008_size_3470396	2414787	G	A	splice_region_variant&synonymous_variant	Gpal_D383_g07879	---NA---	1	Y	0.609649	0.564655	0.73301	0.600939	0.313725	0.350877	0.368421	0.142012	0.814104	0.00134788	-0.0082359
G_pallida_D383_scaffold_008_size_3470396	2415033	G	A	upstream_gene_variant	Gpal_D383_g07878	KAF7626021.1G_PROTEIN_RECEP_F3_4 domain-containing protein,KHN83295.1Gamma-aminobutyric acid type B receptor subunit 1,XP_020302478.1receptor family ligand binding region containing protein	4	0	0.652672	0.524664	0.712919	0.679348	0.434343	0.328283	0.360759	0.180124	0.644903	0.0100515	-0.00727209
G_pallida_D383_scaffold_008_size_3470396	2415417	A	C	missense_variant	Gpal_D383_g07879	---NA---	1	Y	0.567308	0.638191	0.725	0.747748	0.39011	0.33945	0.227941	0.241935	0.704664	0.00563968	-0.00833928
G_pallida_D383_scaffold_008_size_3470396	2418596	C	T	upstream_gene_variant	Gpal_D383_g07879	---NA---	1	Y	0.60084	0.63745	0.753247	0.69869	0.386935	0.277487	0.317881	0.211268	0.754747	0.00316576	-0.00854242
G_pallida_D383_scaffold_008_size_3470396	2418623	C	T	upstream_gene_variant	Gpal_D383_g07879	---NA---	1	Y	0.627907	0.629771	0.722222	0.676923	0.338095	0.2891	0.306818	0.192982	0.834978	0.000935696	-0.00891375
G_pallida_D383_scaffold_008_size_3470396	2418749	C	A	upstream_gene_variant	Gpal_D383_g07879	---NA---	1	Y	0.561475	0.51746	0.695187	0.654472	0.268182	0.209486	0.191358	0.186667	0.766675	0.00271339	-0.0089213
G_pallida_D383_scaffold_008_size_3470396	2418757	A	G	upstream_gene_variant	Gpal_D383_g07879	---NA---	1	Y	0.628906	0.628664	0.682292	0.678571	0.453744	0.315589	0.217647	0.222222	0.616165	0.0128553	-0.0075864
G_pallida_D383_scaffold_008_size_3470396	2420025	T	A	upstream_gene_variant	Gpal_D383_g07879	---NA---	1	Y	0.626943	0.62212	0.65896	0.677249	0.333333	0.217391	0.302013	0.232143	0.798209	0.0017343	-0.00849675
G_pallida_D383_scaffold_008_size_3470396	2420470	G	C	upstream_gene_variant	Gpal_D383_g07879	---NA---	1	Y	0.597156	0.683398	0.712707	0.687225	0.378947	0.240385	0.235632	0.174242	0.730264	0.00425245	-0.00922168
G_pallida_D383_scaffold_008_size_3470396	2420598	C	T	upstream_gene_variant	Gpal_D383_g07879	---NA---	1	Y	0.564593	0.646288	0.664286	0.707207	0.357955	0.244898	0.254902	0.119658	0.750072	0.0033564	-0.00920101
G_pallida_D383_scaffold_008_size_3470396	2420670	G	T	downstream_gene_variant	Gpal_D383_g07880	KAF7635888.1hypothetical protein Mgra_00004605, partial	0	0	0.605691	0.692833	0.824468	0.814815	0.413462	0.311765	0.434109	0.483607	0.636231	0.0108466	-0.00727848
G_pallida_D383_scaffold_008_size_3470396	2420671	A	C	downstream_gene_variant	Gpal_D383_g07880	KAF7635888.1hypothetical protein Mgra_00004605, partial	0	0	0.609756	0.703072	0.829787	0.818519	0.413462	0.311765	0.44186	0.483607	0.644859	0.0100554	-0.00739027
G_pallida_D383_scaffold_008_size_3470396	2420687	T	C	downstream_gene_variant	Gpal_D383_g07880	KAF7635888.1hypothetical protein Mgra_00004605, partial	0	0	0.590517	0.706897	0.801105	0.84375	0.412698	0.307229	0.355932	0.252101	0.732927	0.00412339	-0.00931954
G_pallida_D383_scaffold_008_size_3470396	2421094	C	T	downstream_gene_variant	Gpal_D383_g07880	KAF7635888.1hypothetical protein Mgra_00004605, partial	0	0	0.728261	0.72973	0.952703	0.858639	0.562092	0.398438	0.626866	0.367647	0.616777	0.0127904	-0.00773612
G_pallida_D383_scaffold_008_size_3470396	2421229	T	C	downstream_gene_variant	Gpal_D383_g07880	KAF7635888.1hypothetical protein Mgra_00004605, partial	0	0	0.666667	0.591133	0.77027	0.725888	0.368098	0.310976	0.198473	0.22449	0.714417	0.00507904	-0.009221
G_pallida_D383_scaffold_008_size_3470396	2421299	C	A	downstream_gene_variant	Gpal_D383_g07880	KAF7635888.1hypothetical protein Mgra_00004605, partial	0	0	0.60793	0.574144	0.707865	0.724891	0.338462	0.23	0.219653	0.127389	0.742643	0.00367538	-0.00963988
G_pallida_D383_scaffold_008_size_3470396	2421304	G	A	downstream_gene_variant	Gpal_D383_g07880	KAF7635888.1hypothetical protein Mgra_00004605, partial	0	0	0.613333	0.576779	0.712707	0.723577	0.35567	0.241706	0.224719	0.137255	0.728464	0.00434126	-0.00941548
G_pallida_D383_scaffold_008_size_3470396	2421405	C	T	downstream_gene_variant	Gpal_D383_g07880	KAF7635888.1hypothetical protein Mgra_00004605, partial	0	0	0.587045	0.576763	0.685393	0.668	0.362445	0.230769	0.25	0.129032	0.723209	0.00460791	-0.00872957
G_pallida_D383_scaffold_008_size_3470396	2421471	T	C	downstream_gene_variant	Gpal_D383_g07880	KAF7635888.1hypothetical protein Mgra_00004605, partial	0	0	0.676471	0.571429	0.683544	0.619835	0.346341	0.237209	0.275	0.143678	0.751471	0.00329854	-0.00879573
G_pallida_D383_scaffold_008_size_3470396	2421502	T	G	downstream_gene_variant	Gpal_D383_g07880	KAF7635888.1hypothetical protein Mgra_00004605, partial	0	0	0.69	0.566802	0.694611	0.641509	0.399083	0.261468	0.318681	0.18617	0.700142	0.00591363	-0.00801067
G_pallida_D383_scaffold_008_size_3470396	2421532	T	C	downstream_gene_variant	Gpal_D383_g07880	KAF7635888.1hypothetical protein Mgra_00004605, partial	0	0	0.682692	0.552124	0.668449	0.603846	0.425234	0.285047	0.279188	0.164179	0.628938	0.0115489	-0.00746761
G_pallida_D383_scaffold_008_size_3470396	2421564	T	A	downstream_gene_variant	Gpal_D383_g07880	KAF7635888.1hypothetical protein Mgra_00004605, partial	0	0	0.668103	0.571942	0.641304	0.587591	0.419512	0.311688	0.258621	0.183486	0.646222	0.00993415	-0.00714181
G_pallida_D383_scaffold_008_size_3470396	2421610	G	A	downstream_gene_variant	Gpal_D383_g07880	KAF7635888.1hypothetical protein Mgra_00004605, partial	0	0	0.640212	0.560345	0.610063	0.615063	0.379487	0.301887	0.294444	0.2	0.747891	0.00344796	-0.00708687
G_pallida_D383_scaffold_008_size_3470396	2421656	T	C	downstream_gene_variant	Gpal_D383_g07880	KAF7635888.1hypothetical protein Mgra_00004605, partial	0	0	0.578512	0.598425	0.63587	0.607287	0.365297	0.252252	0.317204	0.323529	0.737769	0.00389566	-0.00639653
G_pallida_D383_scaffold_008_size_3470396	2421672	G	A	downstream_gene_variant	Gpal_D383_g07880	KAF7635888.1hypothetical protein Mgra_00004605, partial	0	0	0.616071	0.601594	0.664835	0.636364	0.348259	0.312796	0.320988	0.346154	0.819318	0.00123523	-0.00674342
G_pallida_D383_scaffold_008_size_3470396	2421677	A	G	downstream_gene_variant	Gpal_D383_g07880	KAF7635888.1hypothetical protein Mgra_00004605, partial	0	0	0.59009	0.609053	0.632184	0.592	0.348259	0.336585	0.269939	0.211921	0.816053	0.00130499	-0.00727327
G_pallida_D383_scaffold_008_size_3470396	2421921	C	G	downstream_gene_variant	Gpal_D383_g07880	KAF7635888.1hypothetical protein Mgra_00004605, partial	0	0	0.470199	0.48265	0.537118	0.570922	0.29375	0.146132	0.166667	0.0892193	0.689616	0.00658695	-0.00757249
G_pallida_D383_scaffold_008_size_3470396	2421953	G	T	downstream_gene_variant	Gpal_D383_g07880	KAF7635888.1hypothetical protein Mgra_00004605, partial	0	0	0.412308	0.535714	0.578947	0.67757	0.243767	0.187898	0.201149	0.136646	0.747051	0.00348369	-0.0083645
G_pallida_D383_scaffold_008_size_3470396	2422135	A	G	3_prime_UTR_variant	Gpal_D383_g07880	KAF7635888.1hypothetical protein Mgra_00004605, partial	0	0	0.506329	0.59375	0.539419	0.522184	0.337621	0.23038	0.15625	0.166008	0.656869	0.0090227	-0.00691741
G_pallida_D383_scaffold_008_size_3470396	2422551	G	T	intron_variant	Gpal_D383_g07880	KAF7635888.1hypothetical protein Mgra_00004605, partial	0	0	0.811111	0.668016	0.913907	0.809524	0.52381	0.471074	0.443182	0.346667	0.699474	0.00595487	-0.00812883
G_pallida_D383_scaffold_008_size_3470396	2422686	C	A	intron_variant	Gpal_D383_g07880	KAF7635888.1hypothetical protein Mgra_00004605, partial	0	0	0.891892	0.890244	0.851852	0.86087	0.684783	0.788235	0.759036	0.807692	0.740791	0.00375806	-0.00288448
G_pallida_D383_scaffold_008_size_3470396	2422714	G	T	intron_variant	Gpal_D383_g07880	KAF7635888.1hypothetical protein Mgra_00004605, partial	0	0	0.84058	0.842105	0.8	0.815152	0.63125	0.727811	0.72561	0.716049	0.891065	0.000263842	-0.00322893
G_pallida_D383_scaffold_008_size_3470396	2422820	C	T	intron_variant	Gpal_D383_g07880	KAF7635888.1hypothetical protein Mgra_00004605, partial	0	0	0.396721	0.417671	0.326797	0.382166	0.262887	0.248677	0.175926	0.152941	0.652445	0.00939399	-0.0038703
G_pallida_D383_scaffold_008_size_3470396	2422832	G	T	intron_variant	Gpal_D383_g07880	KAF7635888.1hypothetical protein Mgra_00004605, partial	0	0	0.439739	0.425287	0.337662	0.366279	0.265	0.273171	0.163551	0.129944	0.601491	0.0144815	-0.00421594
G_pallida_D383_scaffold_008_size_3470396	2422979	T	C	intron_variant	Gpal_D383_g07880	KAF7635888.1hypothetical protein Mgra_00004605, partial	0	0	0.718182	0.685714	0.713235	0.664474	0.553571	0.542373	0.588235	0.6	0.732861	0.00412655	-0.00284005
G_pallida_D383_scaffold_008_size_3470396	2423001	G	A	intron_variant	Gpal_D383_g07880	KAF7635888.1hypothetical protein Mgra_00004605, partial	0	0	0.718182	0.685714	0.713235	0.664474	0.553571	0.542373	0.588235	0.6	0.732861	0.00412655	-0.00284005
G_pallida_D383_scaffold_008_size_3470396	2423053	C	T	intron_variant	Gpal_D383_g07880	KAF7635888.1hypothetical protein Mgra_00004605, partial	0	0	0.623239	0.585253	0.538462	0.598592	0.428571	0.265432	0.277372	0.188976	0.603767	0.0142203	-0.0064243
G_pallida_D383_scaffold_008_size_3470396	2423288	A	G	intron_variant	Gpal_D383_g07880	KAF7635888.1hypothetical protein Mgra_00004605, partial	0	0	0.630841	0.590909	0.735632	0.813333	0.413953	0.296089	0.261438	0.181102	0.675846	0.0075462	-0.00911697
G_pallida_D383_scaffold_008_size_3470396	2423384	A	T	intron_variant	Gpal_D383_g07880	KAF7635888.1hypothetical protein Mgra_00004605, partial	0	0	0.544262	0.545817	0.596567	0.633333	0.328829	0.2	0.146245	0.167442	0.681969	0.0071084	-0.00804731
G_pallida_D383_scaffold_008_size_3470396	2423395	T	C	intron_variant	Gpal_D383_g07880	KAF7635888.1hypothetical protein Mgra_00004605, partial	0	0	0.555911	0.578544	0.605809	0.649485	0.348624	0.209205	0.158301	0.165899	0.678613	0.00734609	-0.00821604
G_pallida_D383_scaffold_008_size_3470396	2423498	A	G	missense_variant	Gpal_D383_g07880	KAF7635888.1hypothetical protein Mgra_00004605, partial	0	0	0.645833	0.585821	0.625	0.668103	0.441315	0.314554	0.229814	0.191489	0.619531	0.0125014	-0.00733109
G_pallida_D383_scaffold_008_size_3470396	2423545	A	G	synonymous_variant	Gpal_D383_g07880	KAF7635888.1hypothetical protein Mgra_00004605, partial	0	0	0.638298	0.584314	0.672316	0.647059	0.37963	0.288462	0.316129	0.268908	0.77062	0.00257415	-0.00723968
G_pallida_D383_scaffold_008_size_3470396	2423559	G	T	missense_variant	Gpal_D383_g07880	KAF7635888.1hypothetical protein Mgra_00004605, partial	0	0	0.639216	0.575758	0.641711	0.640693	0.400901	0.27619	0.229412	0.161538	0.675654	0.00756021	-0.00788944
G_pallida_D383_scaffold_008_size_3470396	2423560	T	G	missense_variant	Gpal_D383_g07880	KAF7635888.1hypothetical protein Mgra_00004605, partial	0	0	0.647059	0.575758	0.641711	0.640693	0.400901	0.27619	0.229412	0.161538	0.675381	0.00758021	-0.00793021
G_pallida_D383_scaffold_008_size_3470396	2423671	T	C	intron_variant	Gpal_D383_g07880	KAF7635888.1hypothetical protein Mgra_00004605, partial	0	0	0.587549	0.5625	0.712821	0.675889	0.366071	0.278302	0.2	0.122093	0.696631	0.00613262	-0.00887724
G_pallida_D383_scaffold_008_size_3470396	2423688	C	A	intron_variant	Gpal_D383_g07880	KAF7635888.1hypothetical protein Mgra_00004605, partial	0	0	0.57265	0.585774	0.681319	0.693333	0.360976	0.290155	0.226519	0.14881	0.735428	0.00400463	-0.00859192
G_pallida_D383_scaffold_008_size_3470396	2423917	G	A	intron_variant	Gpal_D383_g07880	KAF7635888.1hypothetical protein Mgra_00004605, partial	0	0	0.630542	0.6	0.618497	0.694215	0.366667	0.265766	0.153285	0.173653	0.68419	0.0069541	-0.00869048
G_pallida_D383_scaffold_008_size_3470396	2423978	T	A	intron_variant	Gpal_D383_g07880	KAF7635888.1hypothetical protein Mgra_00004605, partial	0	0	0.649123	0.611111	0.782609	0.767717	0.364583	0.312217	0.309353	0.273381	0.780483	0.00224767	-0.0088953
G_pallida_D383_scaffold_008_size_3470396	2424097	A	G	intron_variant	Gpal_D383_g07880	KAF7635888.1hypothetical protein Mgra_00004605, partial	0	0	0.685897	0.729282	0.808642	0.796791	0.557823	0.37594	0.446602	0.254545	0.634179	0.0110411	-0.00781838
G_pallida_D383_scaffold_008_size_3470396	2424297	A	C	synonymous_variant	Gpal_D383_g07880	KAF7635888.1hypothetical protein Mgra_00004605, partial	0	0	0.752688	0.810526	0.901316	0.89172	0.581699	0.581633	0.657534	0.421053	0.789058	0.00198793	-0.00698831
G_pallida_D383_scaffold_008_size_3470396	2424312	G	A	synonymous_variant	Gpal_D383_g07880	KAF7635888.1hypothetical protein Mgra_00004605, partial	0	0	0.787565	0.824468	0.900662	0.88961	0.610063	0.585859	0.638889	0.421875	0.788945	0.00199123	-0.00700971
G_pallida_D383_scaffold_008_size_3470396	2424315	T	G	missense_variant	Gpal_D383_g07880	KAF7635888.1hypothetical protein Mgra_00004605, partial	0	0	0.787565	0.824468	0.900662	0.88961	0.610063	0.585859	0.638889	0.421875	0.788945	0.00199123	-0.00700971
G_pallida_D383_scaffold_008_size_3470396	2424318	G	A	synonymous_variant	Gpal_D383_g07880	KAF7635888.1hypothetical protein Mgra_00004605, partial	0	0	0.803109	0.840426	0.913907	0.922078	0.610063	0.59596	0.638889	0.46875	0.830001	0.00102481	-0.00708246
G_pallida_D383_scaffold_008_size_3470396	2424356	C	T	missense_variant	Gpal_D383_g07880	KAF7635888.1hypothetical protein Mgra_00004605, partial	0	0	0.861842	0.950311	0.931624	0.979452	0.801587	0.677083	0.740741	0.62963	0.62669	0.0117717	-0.00493082
G_pallida_D383_scaffold_008_size_3470396	2424359	C	T	missense_variant	Gpal_D383_g07880	KAF7635888.1hypothetical protein Mgra_00004605, partial	0	0	0.769737	0.838509	0.905983	0.917808	0.674603	0.552083	0.703704	0.481481	0.646671	0.00989446	-0.00606236
G_pallida_D383_scaffold_008_size_3470396	2424483	A	G	intron_variant	Gpal_D383_g07880	KAF7635888.1hypothetical protein Mgra_00004605, partial	0	0	0.875	0.988166	0.874126	0.900662	0.666667	0.615385	0.520833	0.652778	0.64614	0.00994143	-0.00638793
G_pallida_D383_scaffold_008_size_3470396	2424948	G	A	intron_variant	Gpal_D383_g07880	KAF7635888.1hypothetical protein Mgra_00004605, partial	0	0	0.666667	0.741784	0.803797	0.765823	0.386364	0.315436	0.451613	0.421053	0.800465	0.00167535	-0.0081182
G_pallida_D383_scaffold_008_size_3470396	2425064	C	G	intron_variant	Gpal_D383_g07880	KAF7635888.1hypothetical protein Mgra_00004605, partial	0	0	0.708333	0.765625	0.816667	0.817568	0.436242	0.358025	0.45	0.304348	0.835881	0.000920125	-0.00914267
G_pallida_D383_scaffold_008_size_3470396	2425065	T	C	intron_variant	Gpal_D383_g07880	KAF7635888.1hypothetical protein Mgra_00004605, partial	0	0	0.756944	0.807292	0.883333	0.878378	0.543624	0.54321	0.74	0.565217	0.77415	0.00245379	-0.00595083
G_pallida_D383_scaffold_008_size_3470396	2425388	T	C	intron_variant	Gpal_D383_g07880	KAF7635888.1hypothetical protein Mgra_00004605, partial	0	0	0.607143	0.638498	0.646739	0.611354	0.429185	0.221053	0.266272	0.160839	0.628871	0.0115555	-0.00774726
G_pallida_D383_scaffold_008_size_3470396	2425506	T	A	intron_variant	Gpal_D383_g07880	KAF7635888.1hypothetical protein Mgra_00004605, partial	0	0	0.868996	0.960177	0.977528	0.975962	0.828947	0.897436	0.85906	0.837662	0.65884	0.00886069	-0.00238591
G_pallida_D383_scaffold_008_size_3470396	2425962	C	T	downstream_gene_variant	Gpal_D383_g07881	---NA---	0	0	0.735135	0.691943	0.669903	0.613445	0.409091	0.300654	0.303226	0.21875	0.726229	0.00445336	-0.0082649
G_pallida_D383_scaffold_008_size_3470396	2426124	A	G	downstream_gene_variant	Gpal_D383_g07881	---NA---	0	0	0.632812	0.533333	0.532751	0.550562	0.302439	0.206349	0.177419	0.125581	0.719935	0.00477963	-0.00799069
G_pallida_D383_scaffold_008_size_3470396	2426152	G	A	downstream_gene_variant	Gpal_D383_g07881	---NA---	0	0	0.729825	0.603774	0.778761	0.753571	0.432	0.475	0.578947	0.549356	0.696444	0.00614439	-0.00510209
G_pallida_D383_scaffold_008_size_3470396	2426158	G	A	downstream_gene_variant	Gpal_D383_g07881	---NA---	0	0	0.677193	0.567164	0.697095	0.665541	0.347826	0.362007	0.433898	0.346154	0.86274	0.000533092	-0.00671238
G_pallida_D383_scaffold_008_size_3470396	2428412	G	A	downstream_gene_variant	Gpal_D383_g07881	---NA---	0	0	0.486726	0.685	0.724551	0.778378	0.362745	0.258537	0.299213	0.165289	0.703552	0.00570621	-0.00924999
G_pallida_D383_scaffold_008_size_3470396	2428455	G	T	downstream_gene_variant	Gpal_D383_g07881	---NA---	0	0	0.615385	0.714286	0.76	0.844156	0.404908	0.352941	0.397849	0.226415	0.791586	0.00191548	-0.00924272
G_pallida_D383_scaffold_008_size_3470396	2428551	A	T	downstream_gene_variant	Gpal_D383_g07881	---NA---	0	0	0.710383	0.747253	0.879699	0.844444	0.465241	0.440678	0.511905	0.245455	0.799977	0.00168798	-0.00928117
G_pallida_D383_scaffold_008_size_3470396	2428662	C	A	missense_variant&splice_region_variant	Gpal_D383_g07880	KAF7635888.1hypothetical protein Mgra_00004605, partial	0	0	0.702857	0.608939	0.775	0.742105	0.408867	0.278027	0.278481	0.371622	0.653036	0.00934376	-0.00801978
G_pallida_D383_scaffold_008_size_3470396	2428746	G	A	synonymous_variant	Gpal_D383_g07880	KAF7635888.1hypothetical protein Mgra_00004605, partial	0	0	0.72549	0.601399	0.705357	0.7	0.367089	0.240437	0.19403	0.234375	0.696849	0.00611885	-0.00922816
G_pallida_D383_scaffold_008_size_3470396	2428896	G	A	upstream_gene_variant	Gpal_D383_g07880	KAF7635888.1hypothetical protein Mgra_00004605, partial	0	0	0.918605	0.716418	0.833333	0.911392	0.627907	0.729167	0.759259	0.583333	0.614857	0.0129948	-0.00457922
G_pallida_D383_scaffold_008_size_3470396	2428946	T	G	upstream_gene_variant	Gpal_D383_g07880	KAF7635888.1hypothetical protein Mgra_00004605, partial	0	0	0.850649	0.725352	0.767241	0.777027	0.368932	0.451923	0.328125	0.217949	0.850487	0.00069201	-0.0104602
G_pallida_D383_scaffold_008_size_3470396	2428981	A	T	upstream_gene_variant	Gpal_D383_g07880	KAF7635888.1hypothetical protein Mgra_00004605, partial	0	0	0.924051	0.890411	0.850877	0.863946	0.69	0.643478	0.513158	0.46875	0.649793	0.00962162	-0.00678067
G_pallida_D383_scaffold_008_size_3470396	2429027	C	A	upstream_gene_variant	Gpal_D383_g07880	KAF7635888.1hypothetical protein Mgra_00004605, partial	0	0	0.890909	0.864865	0.813793	0.847682	0.54	0.476562	0.415584	0.259259	0.757552	0.00305504	-0.00994794
G_pallida_D383_scaffold_008_size_3470396	2430928	C	T	upstream_gene_variant	Gpal_D383_g07880	KAF7635888.1hypothetical protein Mgra_00004605, partial	0	0	0.783133	0.778947	0.967742	0.923077	0.493506	0.586777	0.779661	0.690476	0.620798	0.01237	-0.00595478
G_pallida_D383_scaffold_008_size_3470396	2430932	C	T	upstream_gene_variant	Gpal_D383_g07880	KAF7635888.1hypothetical protein Mgra_00004605, partial	0	0	0.783133	0.778947	0.967742	0.923077	0.493506	0.586777	0.779661	0.690476	0.620798	0.01237	-0.00595478
G_pallida_D383_scaffold_008_size_3470396	2431618	A	T	3_prime_UTR_variant	Gpal_D383_g07882	---NA---	4	0	0.552174	0.663415	0.643312	0.795918	0.37561	0.265217	0.186813	0.179012	0.673393	0.00772679	-0.00920902
G_pallida_D383_scaffold_008_size_3470396	2431894	T	C	upstream_gene_variant	Gpal_D383_g07880	KAF7635888.1hypothetical protein Mgra_00004605, partial	0	0	0.552083	0.556452	0.636872	0.681223	0.324468	0.255208	0.198895	0.169492	0.747908	0.00344726	-0.00836406
G_pallida_D383_scaffold_008_size_3470396	2431906	A	T	upstream_gene_variant	Gpal_D383_g07880	KAF7635888.1hypothetical protein Mgra_00004605, partial	0	0	0.605263	0.58159	0.666667	0.713615	0.370166	0.276836	0.229299	0.178082	0.726945	0.00441722	-0.00850699
G_pallida_D383_scaffold_008_size_3470396	2432325	G	A	upstream_gene_variant	Gpal_D383_g07880	KAF7635888.1hypothetical protein Mgra_00004605, partial	0	0	0.583691	0.569395	0.713592	0.645669	0.342857	0.26556	0.213043	0.169154	0.735998	0.00397791	-0.0085827
G_pallida_D383_scaffold_008_size_3470396	2432353	C	T	upstream_gene_variant	Gpal_D383_g07880	KAF7635888.1hypothetical protein Mgra_00004605, partial	0	0	0.553097	0.561753	0.698795	0.648889	0.364078	0.256522	0.207071	0.167598	0.688284	0.00667577	-0.00817278
G_pallida_D383_scaffold_008_size_3470396	2432354	A	G	upstream_gene_variant	Gpal_D383_g07880	KAF7635888.1hypothetical protein Mgra_00004605, partial	0	0	0.553097	0.561753	0.698795	0.648889	0.364078	0.256522	0.207071	0.167598	0.688284	0.00667577	-0.00817278
G_pallida_D383_scaffold_008_size_3470396	2432507	T	C	upstream_gene_variant	Gpal_D383_g07880	KAF7635888.1hypothetical protein Mgra_00004605, partial	0	0	0.626087	0.622047	0.827586	0.714859	0.401961	0.294393	0.292398	0.182432	0.70716	0.00549231	-0.00921218
G_pallida_D383_scaffold_008_size_3470396	2432587	A	T	upstream_gene_variant	Gpal_D383_g07880	KAF7635888.1hypothetical protein Mgra_00004605, partial	0	0	0.652582	0.685185	0.866197	0.792793	0.445087	0.326087	0.550847	0.333333	0.700946	0.00586423	-0.00799033
G_pallida_D383_scaffold_008_size_3470396	2432844	C	A	missense_variant	Gpal_D383_g07882	---NA---	4	0	0.610526	0.602564	0.723926	0.670886	0.377778	0.189744	0.25	0.141104	0.691909	0.00643597	-0.00914554
G_pallida_D383_scaffold_008_size_3470396	2433370	A	T	upstream_gene_variant	Gpal_D383_g07880	KAF7635888.1hypothetical protein Mgra_00004605, partial	0	0	0.940594	0.963801	0.917949	0.944206	0.815029	0.78836	0.753623	0.780374	0.735113	0.00401946	-0.00347744
G_pallida_D383_scaffold_008_size_3470396	2434931	A	G	upstream_gene_variant	Gpal_D383_g07881	---NA---	0	0	0.669903	0.65587	0.766467	0.74026	0.477011	0.299492	0.262712	0.164062	0.634701	0.0109914	-0.0089568
G_pallida_D383_scaffold_008_size_3470396	2435348	C	G	missense_variant	Gpal_D383_g07883	KHN80292.1putative serpin-like protein	0	Y	0.551724	0.728346	0.722944	0.766667	0.423868	0.527197	0.471616	0.5	0.724712	0.0045305	-0.00529518
G_pallida_D383_scaffold_008_size_3470396	2435531	C	G	missense_variant&splice_region_variant	Gpal_D383_g07883	KHN80292.1putative serpin-like protein	0	Y	0.717647	0.75	0.779412	0.786408	0.5	0.386861	0.413223	0.362903	0.761721	0.00289544	-0.00767892
G_pallida_D383_scaffold_008_size_3470396	2435565	A	G	synonymous_variant	Gpal_D383_g07883	KHN80292.1putative serpin-like protein	0	Y	0.842105	0.8	0.883333	0.895604	0.647727	0.605263	0.597561	0.634409	0.744098	0.00361132	-0.00521612
G_pallida_D383_scaffold_008_size_3470396	2435568	T	C	synonymous_variant	Gpal_D383_g07883	KHN80292.1putative serpin-like protein	0	Y	0.828947	0.745946	0.766667	0.835165	0.613636	0.552632	0.487805	0.322581	0.639	0.0105881	-0.00692969
G_pallida_D383_scaffold_008_size_3470396	2435727	A	G	synonymous_variant	Gpal_D383_g07883	KHN80292.1putative serpin-like protein	0	Y	0.762557	0.643443	0.706587	0.711628	0.459854	0.484127	0.412587	0.191781	0.718031	0.00488151	-0.00772874
G_pallida_D383_scaffold_008_size_3470396	2436042	G	T	upstream_gene_variant	Gpal_D383_g07882	---NA---	4	0	0.727679	0.607595	0.72449	0.671795	0.424084	0.310502	0.328	0.163934	0.708332	0.00542405	-0.00855617
G_pallida_D383_scaffold_008_size_3470396	2436177	G	T	missense_variant	Gpal_D383_g07883	KHN80292.1putative serpin-like protein	0	Y	0.803922	0.74717	0.821053	0.757143	0.609467	0.476923	0.484848	0.301724	0.621629	0.0122844	-0.00708567
G_pallida_D383_scaffold_008_size_3470396	2436197	T	G	synonymous_variant	Gpal_D383_g07883	KHN80292.1putative serpin-like protein	0	Y	0.705	0.653285	0.737705	0.69163	0.471503	0.341935	0.377193	0.225166	0.704827	0.00562995	-0.00775543
G_pallida_D383_scaffold_008_size_3470396	2436216	G	A	missense_variant	Gpal_D383_g07883	KHN80292.1putative serpin-like protein	0	Y	0.687204	0.639706	0.713483	0.681614	0.5	0.423077	0.350877	0.198795	0.637899	0.0106903	-0.00713116
G_pallida_D383_scaffold_008_size_3470396	2436224	T	A	splice_region_variant&intron_variant	Gpal_D383_g07883	KHN80292.1putative serpin-like protein	0	Y	0.689655	0.62406	0.714286	0.665158	0.477679	0.453659	0.319328	0.175439	0.632852	0.0111682	-0.00733719
G_pallida_D383_scaffold_008_size_3470396	2436458	A	G	upstream_gene_variant	Gpal_D383_g07882	---NA---	4	0	0.598456	0.582677	0.64433	0.704225	0.275	0.252174	0.310345	0.211055	0.874472	0.000406051	-0.00876005
G_pallida_D383_scaffold_008_size_3470396	2436515	A	T	synonymous_variant	Gpal_D383_g07883	KHN80292.1putative serpin-like protein	0	Y	0.642857	0.603774	0.689024	0.698324	0.329545	0.289617	0.281879	0.178344	0.83177	0.000992491	-0.00904187
G_pallida_D383_scaffold_008_size_3470396	2436518	G	A	synonymous_variant	Gpal_D383_g07883	KHN80292.1putative serpin-like protein	0	Y	0.642857	0.603774	0.695122	0.698324	0.329545	0.289617	0.288591	0.22293	0.836524	0.000909141	-0.00872407
G_pallida_D383_scaffold_008_size_3470396	2436519	C	A	missense_variant	Gpal_D383_g07883	KHN80292.1putative serpin-like protein	0	Y	0.642857	0.603774	0.695122	0.698324	0.329545	0.289617	0.288591	0.22293	0.836524	0.000909141	-0.00872407
G_pallida_D383_scaffold_008_size_3470396	2437229	G	T	upstream_gene_variant	Gpal_D383_g07882	---NA---	4	0	0.759804	0.544944	0.820225	0.693642	0.376963	0.355372	0.20979	0.251969	0.65247	0.00939188	-0.00905222
G_pallida_D383_scaffold_008_size_3470396	2437589	G	C	synonymous_variant	Gpal_D383_g07883	KHN80292.1putative serpin-like protein	0	Y	0.751634	0.636943	0.721893	0.766467	0.449153	0.327869	0.277311	0.196429	0.690422	0.00653363	-0.009055
G_pallida_D383_scaffold_008_size_3470396	2438009	A	G	intron_variant	Gpal_D383_g07883	KHN80292.1putative serpin-like protein	0	Y	0.579439	0.527638	0.57485	0.588517	0.296748	0.144628	0.155	0.143541	0.707423	0.00547691	-0.00834648
G_pallida_D383_scaffold_008_size_3470396	2438300	T	G	missense_variant	Gpal_D383_g07883	KHN80292.1putative serpin-like protein	0	Y	0.642857	0.675325	0.692771	0.72	0.428571	0.264706	0.168421	0.20438	0.636864	0.0107871	-0.00894292
G_pallida_D383_scaffold_008_size_3470396	2438380	G	A	splice_region_variant&intron_variant	Gpal_D383_g07883	KHN80292.1putative serpin-like protein	0	Y	0.817143	0.825532	0.782051	0.793774	0.606061	0.536585	0.540284	0.509259	0.769378	0.00261743	-0.00574523
G_pallida_D383_scaffold_008_size_3470396	2438400	A	T	intron_variant	Gpal_D383_g07883	KHN80292.1putative serpin-like protein	0	Y	0.890805	0.87963	0.919831	0.901639	0.771242	0.75	0.820276	0.768889	0.823172	0.00115621	-0.00287023
G_pallida_D383_scaffold_008_size_3470396	2439748	C	T	synonymous_variant	Gpal_D383_g07883	KHN80292.1putative serpin-like protein	0	Y	0.673913	0.57561	0.656863	0.735772	0.473684	0.445887	0.536885	0.43617	0.720638	0.00474243	-0.00450465
G_pallida_D383_scaffold_008_size_3470396	2440776	C	T	3_prime_UTR_variant	Gpal_D383_g07883	KHN80292.1putative serpin-like protein	0	Y	0.864407	0.992908	0.938462	0.978947	0.77512	0.777439	0.850163	0.843416	0.648641	0.00972172	-0.00322492
G_pallida_D383_scaffold_008_size_3470396	2440901	G	A	3_prime_UTR_variant	Gpal_D383_g07883	KHN80292.1putative serpin-like protein	0	Y	0.8125	0.971698	0.83815	0.914634	0.664474	0.574074	0.642857	0.62963	0.694813	0.0062482	-0.00578322
G_pallida_D383_scaffold_008_size_3470396	2440918	T	G	3_prime_UTR_variant	Gpal_D383_g07883	KHN80292.1putative serpin-like protein	0	Y	0.982456	0.98	0.960938	0.991803	0.896552	0.831858	0.817647	0.778761	0.635585	0.0109076	-0.00324277
G_pallida_D383_scaffold_008_size_3470396	2441491	A	T	3_prime_UTR_variant	Gpal_D383_g07883	KHN80292.1putative serpin-like protein	0	Y	0.987097	0.962687	0.953704	0.932331	0.888889	0.848485	0.901408	0.825	0.64287	0.010234	-0.00216303
G_pallida_D383_scaffold_008_size_3470396	2441646	T	G	3_prime_UTR_variant	Gpal_D383_g07883	KHN80292.1putative serpin-like protein	0	Y	0.875648	0.874317	0.814371	0.787037	0.578571	0.480769	0.56383	0.292683	0.721739	0.00468448	-0.00846207
G_pallida_D383_scaffold_008_size_3470396	2441823	T	C	3_prime_UTR_variant	Gpal_D383_g07883	KHN80292.1putative serpin-like protein	0	Y	0.655172	0.654639	0.717277	0.709677	0.369792	0.236515	0.234483	0.204082	0.747845	0.00344993	-0.00939599
G_pallida_D383_scaffold_008_size_3470396	2441853	T	A	3_prime_UTR_variant	Gpal_D383_g07883	KHN80292.1putative serpin-like protein	0	Y	0.621495	0.708791	0.796296	0.783626	0.409091	0.228856	0.280303	0.214953	0.70801	0.00544275	-0.0098922
G_pallida_D383_scaffold_008_size_3470396	2442183	C	A	upstream_gene_variant	Gpal_D383_g07884	---NA---	0	0	0.899329	0.974026	0.919355	0.925373	0.75641	0.666667	0.671429	0.410256	0.624235	0.0120185	-0.0071703
G_pallida_D383_scaffold_008_size_3470396	2443159	C	T	upstream_gene_variant	Gpal_D383_g07884	---NA---	0	0	0.724138	0.781991	0.877551	0.834225	0.613208	0.50495	0.651163	0.454545	0.673457	0.00772204	-0.00589702
G_pallida_D383_scaffold_008_size_3470396	2443343	G	A	upstream_gene_variant	Gpal_D383_g07884	---NA---	0	0	0.816038	0.780488	0.806818	0.880597	0.66087	0.484848	0.602941	0.411765	0.61256	0.0132422	-0.00633163
G_pallida_D383_scaffold_008_size_3470396	2443369	A	C	upstream_gene_variant	Gpal_D383_g07884	---NA---	0	0	0.741071	0.740741	0.790055	0.841026	0.601449	0.426471	0.571429	0.367816	0.632163	0.0112345	-0.00653222
G_pallida_D383_scaffold_008_size_3470396	2443373	T	A	upstream_gene_variant	Gpal_D383_g07884	---NA---	0	0	0.741071	0.740741	0.790055	0.841026	0.601449	0.426471	0.571429	0.367816	0.632163	0.0112345	-0.00653222
G_pallida_D383_scaffold_008_size_3470396	2445678	T	G	downstream_gene_variant	Gpal_D383_g07883	KHN80292.1putative serpin-like protein	0	Y	0.898551	0.985714	0.936508	0.978102	0.814286	0.72973	0.666667	0.666667	0.61862	0.0125966	-0.00502358
G_pallida_D383_scaffold_008_size_3470396	2445722	A	T	downstream_gene_variant	Gpal_D383_g07883	KHN80292.1putative serpin-like protein	0	Y	0.751724	0.97931	0.89726	0.890511	0.556391	0.413043	0.416667	0.421687	0.699655	0.00594367	-0.00949676
G_pallida_D383_scaffold_008_size_3470396	2448271	G	A	upstream_gene_variant	Gpal_D383_g07886	XP_024503848.1Serpin domain-containing protein	0	0	0.62844	0.787736	0.760234	0.789216	0.305556	0.274419	0.241379	0.336364	0.790283	0.00195261	-0.0102693
G_pallida_D383_scaffold_008_size_3470396	2448309	G	A	upstream_gene_variant	Gpal_D383_g07886	XP_024503848.1Serpin domain-containing protein	0	0	0.83871	0.942197	0.943925	0.968153	0.731707	0.619048	0.617284	0.553191	0.683777	0.00698263	-0.00656249
G_pallida_D383_scaffold_008_size_3470396	2448311	C	T	upstream_gene_variant	Gpal_D383_g07886	XP_024503848.1Serpin domain-containing protein	0	0	0.858065	0.947977	0.962617	0.968153	0.743902	0.714286	0.839506	0.765957	0.732788	0.00413004	-0.00410124
G_pallida_D383_scaffold_008_size_3470396	2448314	G	A	upstream_gene_variant	Gpal_D383_g07886	XP_024503848.1Serpin domain-containing protein	0	0	0.858065	0.947977	0.962617	0.968153	0.743902	0.714286	0.839506	0.765957	0.732788	0.00413004	-0.00410124
G_pallida_D383_scaffold_008_size_3470396	2448322	A	G	upstream_gene_variant	Gpal_D383_g07886	XP_024503848.1Serpin domain-containing protein	0	0	0.82716	0.934426	0.921053	0.959184	0.698925	0.535354	0.532258	0.275862	0.615021	0.0129773	-0.00917648
G_pallida_D383_scaffold_008_size_3470396	2448651	A	C	3_prime_UTR_variant	Gpal_D383_g07885	---NA---	0	0	0.739796	0.655914	0.776	0.798851	0.526316	0.408451	0.47619	0.322917	0.697734	0.00606319	-0.00707088
G_pallida_D383_scaffold_008_size_3470396	2448953	A	C	3_prime_UTR_variant	Gpal_D383_g07885	---NA---	0	0	0.723404	0.665385	0.927778	0.867725	0.450867	0.395062	0.61039	0.478723	0.667184	0.00819728	-0.00751468
G_pallida_D383_scaffold_008_size_3470396	2449311	T	A	upstream_gene_variant	Gpal_D383_g07886	XP_024503848.1Serpin domain-containing protein	0	0	0.67094	0.648069	0.907692	0.897959	0.357843	0.292398	0.556962	0.353846	0.706853	0.00551026	-0.00950814
G_pallida_D383_scaffold_008_size_3470396	2450208	C	A	upstream_gene_variant	Gpal_D383_g07886	XP_024503848.1Serpin domain-containing protein	0	0	0.653543	0.596639	0.654639	0.748918	0.453552	0.28972	0.344633	0.344371	0.628292	0.0116126	-0.00657286
G_pallida_D383_scaffold_008_size_3470396	2454364	T	C	5_prime_UTR_variant	Gpal_D383_g07886	XP_024503848.1Serpin domain-containing protein	0	0	0.707447	0.706186	0.820809	0.870647	0.511765	0.307692	0.335878	0.4	0.6017	0.0144574	-0.00823638
G_pallida_D383_scaffold_008_size_3470396	2454976	A	G	synonymous_variant	Gpal_D383_g07886	XP_024503848.1Serpin domain-containing protein	0	0	0.738095	0.647959	0.898148	0.896104	0.426573	0.45098	0.694915	0.460317	0.667606	0.00816468	-0.00740921
G_pallida_D383_scaffold_008_size_3470396	2455484	A	C	missense_variant	Gpal_D383_g07886	XP_024503848.1Serpin domain-containing protein	0	0	0.676923	0.656489	0.859813	0.866667	0.398058	0.357143	0.533333	0.52459	0.652976	0.00934888	-0.0073373
G_pallida_D383_scaffold_008_size_3470396	2455518	T	C	synonymous_variant	Gpal_D383_g07886	XP_024503848.1Serpin domain-containing protein	0	0	0.650888	0.741935	0.872	0.868421	0.389474	0.311927	0.470588	0.467742	0.718101	0.00487777	-0.00864215
G_pallida_D383_scaffold_008_size_3470396	2456026	G	A	splice_region_variant&intron_variant	Gpal_D383_g07886	XP_024503848.1Serpin domain-containing protein	0	0	0.735751	0.843137	0.86747	0.908257	0.569343	0.606061	0.708955	0.65	0.774403	0.00244533	-0.00517258
G_pallida_D383_scaffold_008_size_3470396	2456046	A	T	upstream_gene_variant	Gpal_D383_g07885	---NA---	0	0	0.741117	0.825641	0.815068	0.894231	0.568493	0.588235	0.688406	0.579365	0.840341	0.000845759	-0.00536106
G_pallida_D383_scaffold_008_size_3470396	2456082	T	C	missense_variant	Gpal_D383_g07886	XP_024503848.1Serpin domain-containing protein	0	0	0.765217	0.798319	0.81592	0.849138	0.615385	0.663265	0.597222	0.625	0.842628	0.000809254	-0.00431604
G_pallida_D383_scaffold_008_size_3470396	2456135	G	T	missense_variant	Gpal_D383_g07886	XP_024503848.1Serpin domain-containing protein	0	0	0.814815	0.741117	0.883598	0.848624	0.60625	0.6875	0.651261	0.709845	0.683023	0.00703491	-0.00382562
G_pallida_D383_scaffold_008_size_3470396	2456147	T	G	missense_variant	Gpal_D383_g07886	XP_024503848.1Serpin domain-containing protein	0	0	0.737778	0.702326	0.706468	0.703057	0.461988	0.342105	0.23506	0.258216	0.660621	0.00871602	-0.0084001
G_pallida_D383_scaffold_008_size_3470396	2456262	T	C	missense_variant	Gpal_D383_g07886	XP_024503848.1Serpin domain-containing protein	0	0	0.901235	0.78392	0.883333	0.83	0.65625	0.633929	0.621622	0.444444	0.70013	0.00591433	-0.00618753
G_pallida_D383_scaffold_008_size_3470396	2456284	C	T	synonymous_variant	Gpal_D383_g07886	XP_024503848.1Serpin domain-containing protein	0	0	0.958333	0.934884	0.958549	0.934884	0.858696	0.836538	0.817391	0.768421	0.722635	0.00463773	-0.00289813
G_pallida_D383_scaffold_008_size_3470396	2456515	A	G	synonymous_variant	Gpal_D383_g07886	XP_024503848.1Serpin domain-containing protein	0	0	0.860465	0.815315	0.906593	0.840708	0.635036	0.491379	0.564516	0.612903	0.632139	0.0112368	-0.00594694
G_pallida_D383_scaffold_008_size_3470396	2456540	G	C	missense_variant	Gpal_D383_g07886	XP_024503848.1Serpin domain-containing protein	0	0	0.783133	0.834123	0.925714	0.888325	0.642857	0.661538	0.795082	0.688	0.707237	0.00548777	-0.00415772
G_pallida_D383_scaffold_008_size_3470396	2458611	A	G	3_prime_UTR_variant	Gpal_D383_g07886	XP_024503848.1Serpin domain-containing protein	0	0	0.87069	0.901961	0.958678	0.987097	0.767857	0.815029	0.73913	0.712121	0.762041	0.00288344	-0.00415515
G_pallida_D383_scaffold_008_size_3470396	2458629	T	A	downstream_gene_variant	Gpal_D383_g07886	XP_024503848.1Serpin domain-containing protein	0	0	0.858209	0.886447	0.918519	0.916667	0.707224	0.706161	0.56338	0.567568	0.696869	0.00611759	-0.00587639
G_pallida_D383_scaffold_008_size_3470396	2458660	T	G	downstream_gene_variant	Gpal_D383_g07886	XP_024503848.1Serpin domain-containing protein	0	0	0.830769	0.876364	0.965753	0.983425	0.717241	0.751037	0.634146	0.682353	0.675028	0.00760611	-0.00504472
G_pallida_D383_scaffold_008_size_3470396	2458674	C	A	downstream_gene_variant	Gpal_D383_g07886	XP_024503848.1Serpin domain-containing protein	0	0	0.830882	0.882353	0.94	0.928962	0.715302	0.728395	0.535714	0.517241	0.618148	0.012646	-0.00622532
G_pallida_D383_scaffold_008_size_3470396	2458696	A	G	downstream_gene_variant	Gpal_D383_g07886	XP_024503848.1Serpin domain-containing protein	0	0	0.895652	0.945525	0.992908	0.988235	0.848214	0.885845	0.779661	0.741379	0.609417	0.0135862	-0.00342571
G_pallida_D383_scaffold_008_size_3470396	2458707	T	A	downstream_gene_variant	Gpal_D383_g07886	XP_024503848.1Serpin domain-containing protein	0	0	0.834081	0.906122	0.986014	0.980519	0.777293	0.801762	0.704918	0.701754	0.633865	0.0110711	-0.00424676
G_pallida_D383_scaffold_008_size_3470396	2458712	C	T	downstream_gene_variant	Gpal_D383_g07886	XP_024503848.1Serpin domain-containing protein	0	0	0.814286	0.90795	0.993151	0.980769	0.762557	0.793991	0.725806	0.716667	0.640466	0.010453	-0.00418379
G_pallida_D383_scaffold_008_size_3470396	2458721	C	T	downstream_gene_variant	Gpal_D383_g07886	XP_024503848.1Serpin domain-containing protein	0	0	0.799107	0.901709	0.993197	0.980392	0.740426	0.781513	0.716667	0.745763	0.61078	0.0134362	-0.00412498
G_pallida_D383_scaffold_008_size_3470396	2459431	T	C	downstream_gene_variant	Gpal_D383_g07886	XP_024503848.1Serpin domain-containing protein	0	0	0.521583	0.369403	0.721393	0.758242	0.208889	0.182609	0.297297	0.181159	0.641661	0.0103438	-0.00896963
G_pallida_D383_scaffold_008_size_3470396	2460082	G	A	downstream_gene_variant	Gpal_D383_g07886	XP_024503848.1Serpin domain-containing protein	0	0	0.866667	0.833333	0.886228	0.847534	0.558824	0.311111	0.523077	0.515464	0.622156	0.0122302	-0.00816005
G_pallida_D383_scaffold_008_size_3470396	2460141	T	A	downstream_gene_variant	Gpal_D383_g07886	XP_024503848.1Serpin domain-containing protein	0	0	0.951351	0.972826	0.929032	0.931579	0.833333	0.776	0.733333	0.776316	0.62593	0.0118477	-0.00353589
G_pallida_D383_scaffold_008_size_3470396	2460145	G	A	downstream_gene_variant	Gpal_D383_g07886	XP_024503848.1Serpin domain-containing protein	0	0	0.951351	0.972826	0.929032	0.931579	0.833333	0.776	0.733333	0.776316	0.62593	0.0118477	-0.00353589
G_pallida_D383_scaffold_008_size_3470396	2460153	A	G	downstream_gene_variant	Gpal_D383_g07886	XP_024503848.1Serpin domain-containing protein	0	0	0.955446	0.975248	0.93865	0.938389	0.857143	0.801471	0.775281	0.795181	0.638339	0.0106494	-0.00309207
G_pallida_D383_scaffold_008_size_3470396	2460368	G	A	downstream_gene_variant	Gpal_D383_g07886	XP_024503848.1Serpin domain-containing protein	0	0	0.538813	0.57277	0.835366	0.813725	0.197674	0.175532	0.324324	0.401515	0.644057	0.0101271	-0.00968361
G_pallida_D383_scaffold_008_size_3470396	2460759	A	G	downstream_gene_variant	Gpal_D383_g07886	XP_024503848.1Serpin domain-containing protein	0	0	0.625	0.740741	0.68	0.732283	0.3	0.320988	0.432	0.351562	0.902805	0.000186638	-0.00834081
G_pallida_D383_scaffold_008_size_3470396	2465229	C	T	3_prime_UTR_variant	Gpal_D383_g07888	PIO52766.1integrase core domain protein	0	0	0.848276	0.908497	0.90184	0.886598	0.694118	0.613333	0.759615	0.698925	0.723758	0.00457956	-0.00449808
G_pallida_D383_scaffold_008_size_3470396	2466034	G	A	3_prime_UTR_variant	Gpal_D383_g07888	PIO52766.1integrase core domain protein	0	0	0.891156	0.860294	0.895105	0.880682	0.564103	0.636364	0.739726	0.635135	0.9331	6.02352e-05	-0.00603792
G_pallida_D383_scaffold_008_size_3470396	2468346	T	A	upstream_gene_variant	Gpal_D383_g07887	---NA---	0	0	0.830189	0.96124	0.882759	0.962085	0.649573	0.714286	0.746753	0.771084	0.762669	0.00285997	-0.00467342
G_pallida_D383_scaffold_008_size_3470396	2468422	T	A	upstream_gene_variant	Gpal_D383_g07887	---NA---	0	0	0.895425	0.963504	0.937107	0.966981	0.702703	0.828947	0.736434	0.804878	0.816209	0.00130159	-0.00428646
G_pallida_D383_scaffold_008_size_3470396	2471922	A	G	upstream_gene_variant	Gpal_D383_g07888	PIO52766.1integrase core domain protein	0	0	0.703488	0.831169	0.755682	0.764463	0.438596	0.45283	0.520325	0.609195	0.716157	0.00498328	-0.00601031
G_pallida_D383_scaffold_008_size_3470396	2480935	G	T	missense_variant	Gpal_D383_g07892	---NA---	0	0	0.459459	0.460993	0.645455	0.565217	0.209524	0.211538	0.360656	0.293478	0.733246	0.0041081	-0.00642572
G_pallida_D383_scaffold_008_size_3470396	2481040	T	A	upstream_gene_variant	Gpal_D383_g07891	---NA---	0	0	0.620915	0.53125	0.68599	0.652361	0.276074	0.329268	0.462963	0.351145	0.837711	0.000889089	-0.00670707
G_pallida_D383_scaffold_008_size_3470396	2483112	G	A	upstream_gene_variant	Gpal_D383_g07891	---NA---	0	0	0.57754	0.6875	0.669014	0.742105	0.31405	0.234375	0.320611	0.337079	0.778574	0.00230851	-0.00837776
G_pallida_D383_scaffold_008_size_3470396	2483202	T	A	upstream_gene_variant	Gpal_D383_g07891	---NA---	0	0	0.534413	0.651429	0.725352	0.736041	0.283582	0.224	0.370629	0.428571	0.677468	0.00742845	-0.00770607
G_pallida_D383_scaffold_008_size_3470396	2483306	T	C	upstream_gene_variant	Gpal_D383_g07891	---NA---	0	0	0.910714	0.888889	0.966292	0.953704	0.696429	0.682927	0.782609	0.647059	0.86355	0.000523552	-0.0055626
G_pallida_D383_scaffold_008_size_3470396	2485096	G	A	synonymous_variant	Gpal_D383_g07893	---NA---	0	0	0.934211	0.778571	0.898089	0.83815	0.655738	0.738462	0.720588	0.517241	0.686785	0.00677678	-0.00527801
G_pallida_D383_scaffold_008_size_3470396	2487171	A	C	missense_variant	Gpal_D383_g07893	---NA---	0	0	0.91	0.841772	0.871166	0.851852	0.683333	0.693878	0.80303	0.625	0.785879	0.00208168	-0.00428214
G_pallida_D383_scaffold_008_size_3470396	2487342	T	A	missense_variant	Gpal_D383_g07893	---NA---	0	0	0.691358	0.68984	0.732143	0.737089	0.610256	0.618182	0.546296	0.442478	0.625849	0.0118559	-0.00381527
G_pallida_D383_scaffold_008_size_3470396	2487344	A	T	missense_variant	Gpal_D383_g07893	---NA---	0	0	0.67284	0.673797	0.678571	0.7277	0.307692	0.224242	0.527778	0.389381	0.733834	0.00408006	-0.00780655
G_pallida_D383_scaffold_008_size_3470396	2487468	C	T	missense_variant	Gpal_D383_g07893	---NA---	0	0	0.745902	0.855932	0.848684	0.878453	0.521739	0.481481	0.731343	0.676923	0.600564	0.0145889	-0.00558337
G_pallida_D383_scaffold_008_size_3470396	2488008	C	G	missense_variant	Gpal_D383_g07893	---NA---	0	0	1	1	0.97546	1	0.860215	0.960526	0.8125	0.811321	0.673228	0.00773902	-0.00328981
G_pallida_D383_scaffold_008_size_3470396	2488348	A	G	missense_variant	Gpal_D383_g07893	---NA---	0	0	0.602564	0.74375	0.826347	0.776744	0.168421	0.168421	0.45	0.433071	0.725755	0.00447736	-0.0104239
G_pallida_D383_scaffold_008_size_3470396	2494152	T	C	intron_variant	Gpal_D383_g07894	KAF7640213.1TF_AP-2 domain-containing protein	0	0	0.92517	0.944828	0.930556	0.93401	0.802469	0.846154	0.807692	0.850575	0.838225	0.000880504	-0.00253245
G_pallida_D383_scaffold_008_size_3470396	2494160	A	C	intron_variant	Gpal_D383_g07894	KAF7640213.1TF_AP-2 domain-containing protein	0	0	0.910828	0.94702	0.921569	0.909524	0.76087	0.774194	0.786325	0.852632	0.699609	0.00594647	-0.00294007
G_pallida_D383_scaffold_008_size_3470396	2494227	T	G	intron_variant	Gpal_D383_g07894	KAF7640213.1TF_AP-2 domain-containing protein	0	0	0.809524	0.908333	0.862069	0.810651	0.65	0.709677	0.669231	0.712766	0.780619	0.00224338	-0.00388096
G_pallida_D383_scaffold_008_size_3470396	2494244	T	G	intron_variant	Gpal_D383_g07894	KAF7640213.1TF_AP-2 domain-containing protein	0	0	0.884615	0.966387	0.972028	0.972067	0.673684	0.698925	0.847328	0.840909	0.659461	0.00881002	-0.0045526
G_pallida_D383_scaffold_008_size_3470396	2494493	C	T	intron_variant	Gpal_D383_g07894	KAF7640213.1TF_AP-2 domain-containing protein	0	0	0.492308	0.536585	0.589744	0.55477	0.339623	0.363636	0.266332	0.216216	0.778489	0.00231123	-0.00582786
G_pallida_D383_scaffold_008_size_3470396	2495237	C	A	missense_variant	Gpal_D383_g07894	KAF7640213.1TF_AP-2 domain-containing protein	0	0	0.709091	0.697674	0.710407	0.757202	0.514851	0.427083	0.62963	0.401786	0.707531	0.0054706	-0.00550019
G_pallida_D383_scaffold_008_size_3470396	2496973	G	A	intron_variant	Gpal_D383_g07894	KAF7640213.1TF_AP-2 domain-containing protein	0	0	0.645161	0.634146	0.622642	0.65	0.245763	0.179487	0.487179	0.418919	0.659505	0.0088065	-0.00725179
G_pallida_D383_scaffold_008_size_3470396	2496984	C	A	intron_variant	Gpal_D383_g07894	KAF7640213.1TF_AP-2 domain-containing protein	0	0	0.536	0.536842	0.565217	0.597633	0.354839	0.233333	0.433333	0.351064	0.650841	0.00953122	-0.00492494
G_pallida_D383_scaffold_008_size_3470396	2496985	A	T	intron_variant	Gpal_D383_g07894	KAF7640213.1TF_AP-2 domain-containing protein	0	0	0.536	0.536842	0.565217	0.597633	0.354839	0.233333	0.433333	0.351064	0.650841	0.00953122	-0.00492494
G_pallida_D383_scaffold_008_size_3470396	2497031	G	C	intron_variant	Gpal_D383_g07894	KAF7640213.1TF_AP-2 domain-containing protein	0	0	0.55414	0.521008	0.544218	0.635897	0.351759	0.230769	0.441441	0.318584	0.64889	0.0097	-0.00529291
G_pallida_D383_scaffold_008_size_3470396	2497046	G	C	intron_variant	Gpal_D383_g07894	KAF7640213.1TF_AP-2 domain-containing protein	0	0	0.53	0.55102	0.576471	0.627193	0.336134	0.229268	0.455882	0.323944	0.683692	0.0069885	-0.00554599
G_pallida_D383_scaffold_008_size_3470396	2497052	T	G	intron_variant	Gpal_D383_g07894	KAF7640213.1TF_AP-2 domain-containing protein	0	0	0.550265	0.539007	0.560694	0.649123	0.164384	0.151515	0.469697	0.333333	0.681543	0.00713831	-0.00736848
G_pallida_D383_scaffold_008_size_3470396	2497053	T	C	intron_variant	Gpal_D383_g07894	KAF7640213.1TF_AP-2 domain-containing protein	0	0	0.550265	0.531915	0.520231	0.622807	0.155251	0.141414	0.340909	0.148936	0.873491	0.000415789	-0.00882558
G_pallida_D383_scaffold_008_size_3470396	2497084	T	C	downstream_gene_variant	Gpal_D383_g07895	---NA---	0	Y	0.744526	0.771429	0.811594	0.839572	0.563758	0.447619	0.568966	0.566265	0.692782	0.00637912	-0.00566524
G_pallida_D383_scaffold_008_size_3470396	2497330	T	C	missense_variant	Gpal_D383_g07894	KAF7640213.1TF_AP-2 domain-containing protein	0	0	0.861842	0.862319	0.893939	0.911917	0.61039	0.73913	0.796875	0.717647	0.894869	0.000236841	-0.00452638
G_pallida_D383_scaffold_008_size_3470396	2503139	T	C	synonymous_variant	Gpal_D383_g07895	---NA---	0	Y	0.519149	0.391705	0.605714	0.59204	0.180952	0.159091	0.266129	0.135294	0.792349	0.00189399	-0.00816832
G_pallida_D383_scaffold_008_size_3470396	2504101	C	A	upstream_gene_variant	Gpal_D383_g07895	---NA---	0	Y	0.473684	0.42236	0.650602	0.602041	0.178571	0.104938	0.244444	0.124224	0.759423	0.00298271	-0.00878465
G_pallida_D383_scaffold_008_size_3470396	2504206	T	A	upstream_gene_variant	Gpal_D383_g07895	---NA---	0	Y	0.547893	0.478448	0.673913	0.707763	0.245455	0.166667	0.293814	0.152941	0.765015	0.00277349	-0.00910197
G_pallida_D383_scaffold_008_size_3470396	2504348	G	A	upstream_gene_variant	Gpal_D383_g07895	---NA---	0	Y	0.470833	0.364035	0.633333	0.631841	0.212121	0.145729	0.225131	0.165468	0.672495	0.00779364	-0.00781341
G_pallida_D383_scaffold_008_size_3470396	2504432	T	G	upstream_gene_variant	Gpal_D383_g07895	---NA---	0	Y	0.501992	0.39485	0.631016	0.663366	0.224576	0.121622	0.213415	0.163121	0.681462	0.00714395	-0.00835692
G_pallida_D383_scaffold_008_size_3470396	2504534	C	G	upstream_gene_variant	Gpal_D383_g07895	---NA---	0	Y	0.747604	0.784038	0.837662	0.850299	0.708	0.703518	0.705882	0.685185	0.668446	0.00810004	-0.00248467
G_pallida_D383_scaffold_008_size_3470396	2504620	A	C	upstream_gene_variant	Gpal_D383_g07895	---NA---	0	Y	0.494083	0.498054	0.759398	0.612903	0.326347	0.360502	0.230159	0.184	0.644869	0.0100545	-0.00743737
G_pallida_D383_scaffold_008_size_3470396	2504622	C	A	upstream_gene_variant	Gpal_D383_g07895	---NA---	0	Y	0.494083	0.498054	0.759398	0.612903	0.326347	0.360502	0.230159	0.184	0.644869	0.0100545	-0.00743737
G_pallida_D383_scaffold_008_size_3470396	2504681	A	C	upstream_gene_variant	Gpal_D383_g07895	---NA---	0	Y	0.339286	0.430108	0.6375	0.61658	0.204082	0.146018	0.203125	0.186275	0.632211	0.0112299	-0.00744417
G_pallida_D383_scaffold_008_size_3470396	2504687	T	C	upstream_gene_variant	Gpal_D383_g07895	---NA---	0	Y	0.332203	0.406417	0.609756	0.56	0.20297	0.135371	0.188406	0.17757	0.630878	0.0113591	-0.00691015
G_pallida_D383_scaffold_008_size_3470396	2504751	A	G	upstream_gene_variant	Gpal_D383_g07895	---NA---	0	Y	0.524096	0.445087	0.675824	0.728205	0.241176	0.187817	0.272727	0.214286	0.712941	0.0051613	-0.00849795
G_pallida_D383_scaffold_008_size_3470396	2504754	A	T	upstream_gene_variant	Gpal_D383_g07895	---NA---	0	Y	0.524096	0.445087	0.675824	0.728205	0.241176	0.187817	0.272727	0.214286	0.712941	0.0051613	-0.00849795
G_pallida_D383_scaffold_008_size_3470396	2504956	G	T	upstream_gene_variant	Gpal_D383_g07895	---NA---	0	Y	0.418327	0.408163	0.702247	0.688525	0.155963	0.0653266	0.277108	0.186335	0.636629	0.0108092	-0.00902
G_pallida_D383_scaffold_008_size_3470396	2505505	T	C	synonymous_variant	Gpal_D383_g07896	---NA---	0	Y	0.486486	0.422222	0.671141	0.644068	0.179012	0.0935673	0.136364	0.129213	0.7223	0.00465517	-0.00956558
G_pallida_D383_scaffold_008_size_3470396	2505950	G	T	upstream_gene_variant	Gpal_D383_g07895	---NA---	0	Y	0.497872	0.502203	0.837349	0.79	0.17	0.0833333	0.443548	0.188119	0.642996	0.0102226	-0.0106806
G_pallida_D383_scaffold_008_size_3470396	2506385	C	G	splice_region_variant&synonymous_variant	Gpal_D383_g07896	---NA---	0	Y	0.461111	0.452	0.738636	0.786325	0.241379	0.176829	0.354839	0.205298	0.627631	0.0116781	-0.00877716
G_pallida_D383_scaffold_008_size_3470396	2506461	C	T	missense_variant	Gpal_D383_g07896	---NA---	0	Y	0.775862	0.599034	0.804469	0.860465	0.496296	0.468966	0.460784	0.301887	0.684029	0.00696519	-0.00775596
G_pallida_D383_scaffold_008_size_3470396	2506462	T	C	missense_variant	Gpal_D383_g07896	---NA---	0	Y	0.775862	0.599034	0.804469	0.860465	0.496296	0.468966	0.460784	0.301887	0.684029	0.00696519	-0.00775596
G_pallida_D383_scaffold_008_size_3470396	2506463	A	G	synonymous_variant	Gpal_D383_g07896	---NA---	0	Y	0.775862	0.599034	0.804469	0.860465	0.496296	0.468966	0.460784	0.301887	0.684029	0.00696519	-0.00775596
G_pallida_D383_scaffold_008_size_3470396	2506473	A	G	missense_variant	Gpal_D383_g07896	---NA---	0	Y	0.775862	0.574359	0.786982	0.851675	0.507692	0.453901	0.413043	0.27619	0.6233	0.0121134	-0.00773583
G_pallida_D383_scaffold_008_size_3470396	2506476	T	C	missense_variant	Gpal_D383_g07896	---NA---	0	Y	0.775862	0.574359	0.786982	0.851675	0.507692	0.453901	0.413043	0.27619	0.6233	0.0121134	-0.00773583
G_pallida_D383_scaffold_008_size_3470396	2506477	T	G	missense_variant	Gpal_D383_g07896	---NA---	0	Y	0.775862	0.574359	0.786982	0.851675	0.507692	0.453901	0.413043	0.27619	0.6233	0.0121134	-0.00773583
G_pallida_D383_scaffold_008_size_3470396	2506487	G	A	synonymous_variant	Gpal_D383_g07896	---NA---	0	Y	0.623256	0.495902	0.681373	0.778761	0.349206	0.296804	0.330986	0.205128	0.712251	0.00520003	-0.00818577
G_pallida_D383_scaffold_008_size_3470396	2506625	T	G	upstream_gene_variant	Gpal_D383_g07895	---NA---	0	Y	0.482301	0.444882	0.742991	0.697674	0.232323	0.120419	0.368098	0.236364	0.612197	0.0132815	-0.00831379
G_pallida_D383_scaffold_008_size_3470396	2507106	A	T	upstream_gene_variant	Gpal_D383_g07895	---NA---	0	Y	0.581967	0.452555	0.58371	0.625498	0.186364	0.113445	0.203125	0.159664	0.793167	0.0018711	-0.00905217
G_pallida_D383_scaffold_008_size_3470396	2510941	A	G	upstream_gene_variant	Gpal_D383_g07896	---NA---	0	Y	0.924303	0.948837	0.964286	0.954802	0.864734	0.833333	0.781818	0.756757	0.647037	0.00986221	-0.00311418
G_pallida_D383_scaffold_008_size_3470396	2518985	T	A	intron_variant	Gpal_D383_g07897	KAF7634179.1SERPIN domain-containing protein	0	Y	0.754579	0.824818	0.72619	0.848485	0.581673	0.513308	0.337931	0.314103	0.608289	0.013711	-0.00782508
G_pallida_D383_scaffold_008_size_3470396	2519153	G	T	missense_variant	Gpal_D383_g07897	KAF7634179.1SERPIN domain-containing protein	0	Y	0.845714	0.8	0.910448	0.928144	0.75	0.726619	0.712766	0.61039	0.635208	0.0109433	-0.00406153
G_pallida_D383_scaffold_008_size_3470396	2519175	C	T	missense_variant	Gpal_D383_g07897	KAF7634179.1SERPIN domain-containing protein	0	Y	0.756757	0.734807	0.867133	0.891429	0.506494	0.462585	0.708333	0.430556	0.724935	0.00451911	-0.00721147
G_pallida_D383_scaffold_008_size_3470396	2519224	A	G	synonymous_variant	Gpal_D383_g07897	KAF7634179.1SERPIN domain-containing protein	0	Y	0.917949	0.95045	0.897436	0.923469	0.813131	0.812834	0.8125	0.689189	0.730917	0.00422056	-0.00346497
G_pallida_D383_scaffold_008_size_3470396	2519393	G	A	synonymous_variant	Gpal_D383_g07897	KAF7634179.1SERPIN domain-containing protein	0	Y	0.779661	0.766234	0.729927	0.832335	0.60274	0.479638	0.436782	0.356322	0.632479	0.011204	-0.00681077
G_pallida_D383_scaffold_008_size_3470396	2519401	T	G	missense_variant	Gpal_D383_g07897	KAF7634179.1SERPIN domain-containing protein	0	Y	0.812749	0.75641	0.73913	0.83432	0.610169	0.5	0.449438	0.344086	0.62831	0.0116108	-0.00690572
G_pallida_D383_scaffold_008_size_3470396	2519406	T	A	missense_variant	Gpal_D383_g07897	KAF7634179.1SERPIN domain-containing protein	0	Y	0.812749	0.75641	0.73913	0.83432	0.601695	0.491071	0.438202	0.344086	0.637906	0.0106897	-0.00704918
G_pallida_D383_scaffold_008_size_3470396	2519849	T	G	intron_variant	Gpal_D383_g07897	KAF7634179.1SERPIN domain-containing protein	0	Y	0.829787	0.762774	0.913043	0.94152	0.708333	0.669065	0.746479	0.661017	0.601384	0.0144939	-0.0039453
G_pallida_D383_scaffold_008_size_3470396	2519853	A	G	intron_variant	Gpal_D383_g07897	KAF7634179.1SERPIN domain-containing protein	0	Y	0.829787	0.762774	0.913043	0.94152	0.708333	0.669065	0.746479	0.661017	0.601384	0.0144939	-0.0039453
G_pallida_D383_scaffold_008_size_3470396	2520428	C	T	intron_variant	Gpal_D383_g07897	KAF7634179.1SERPIN domain-containing protein	0	Y	0.830556	0.804348	0.85514	0.871212	0.743295	0.75	0.683168	0.616	0.647991	0.00977849	-0.00337518
G_pallida_D383_scaffold_008_size_3470396	2520915	T	C	missense_variant	Gpal_D383_g07897	KAF7634179.1SERPIN domain-containing protein	0	Y	0.535294	0.485149	0.759036	0.734694	0.267516	0.296552	0.346774	0.152	0.752071	0.00327394	-0.00895302
G_pallida_D383_scaffold_008_size_3470396	2520949	C	T	synonymous_variant	Gpal_D383_g07897	KAF7634179.1SERPIN domain-containing protein	0	Y	0.532967	0.483607	0.748663	0.741935	0.240223	0.228188	0.388158	0.176056	0.744649	0.00358728	-0.0090819
G_pallida_D383_scaffold_008_size_3470396	2520982	C	A	missense_variant	Gpal_D383_g07897	KAF7634179.1SERPIN domain-containing protein	0	Y	0.464646	0.473684	0.723404	0.729282	0.233918	0.177914	0.380597	0.225166	0.666726	0.00823276	-0.00832131
G_pallida_D383_scaffold_008_size_3470396	2521955	G	T	upstream_gene_variant	Gpal_D383_g07898	CAD2171155.1unnamed protein product	0	Y	0.662338	0.628788	0.815534	0.82963	0.440299	0.245455	0.45098	0.345238	0.638771	0.0106093	-0.00816755
G_pallida_D383_scaffold_008_size_3470396	2521956	G	T	upstream_gene_variant	Gpal_D383_g07898	CAD2171155.1unnamed protein product	0	Y	0.655844	0.628788	0.815534	0.82963	0.432836	0.245455	0.45098	0.345238	0.645125	0.0100316	-0.0082037
G_pallida_D383_scaffold_008_size_3470396	2522010	T	C	synonymous_variant	Gpal_D383_g07897	KAF7634179.1SERPIN domain-containing protein	0	Y	0.566038	0.518072	0.664336	0.729885	0.314103	0.211111	0.280576	0.139706	0.741165	0.00374127	-0.00886985
G_pallida_D383_scaffold_008_size_3470396	2523691	C	G	missense_variant	Gpal_D383_g07897	KAF7634179.1SERPIN domain-containing protein	0	Y	0.770186	0.809322	0.898551	0.874372	0.525547	0.564626	0.676692	0.522523	0.887223	0.00029314	-0.00671325
G_pallida_D383_scaffold_008_size_3470396	2524681	A	G	5_prime_UTR_variant	Gpal_D383_g07897	KAF7634179.1SERPIN domain-containing protein	0	Y	0.830769	0.882927	0.919463	0.857143	0.707965	0.621622	0.547771	0.460993	0.635188	0.0109452	-0.00645677
G_pallida_D383_scaffold_008_size_3470396	2524783	C	T	5_prime_UTR_variant	Gpal_D383_g07897	KAF7634179.1SERPIN domain-containing protein	0	Y	0.89604	0.946667	0.97546	0.972067	0.834783	0.852071	0.87234	0.830189	0.813848	0.00135359	-0.00251414
G_pallida_D383_scaffold_008_size_3470396	2526286	T	A	upstream_gene_variant	Gpal_D383_g07897	KAF7634179.1SERPIN domain-containing protein	0	Y	0.541353	0.550388	0.757576	0.784483	0.233766	0.227273	0.3875	0.285714	0.760443	0.00294373	-0.00908979
G_pallida_D383_scaffold_008_size_3470396	2526287	C	A	upstream_gene_variant	Gpal_D383_g07897	KAF7634179.1SERPIN domain-containing protein	0	Y	0.93662	0.935714	0.908257	0.967213	0.833333	0.892157	0.870588	0.847222	0.856493	0.000610601	-0.00200361
G_pallida_D383_scaffold_008_size_3470396	2526290	T	G	upstream_gene_variant	Gpal_D383_g07897	KAF7634179.1SERPIN domain-containing protein	0	Y	0.929577	0.914286	0.908257	0.942623	0.822222	0.872549	0.858824	0.833333	0.931914	6.35223e-05	-0.00199387
G_pallida_D383_scaffold_008_size_3470396	2526990	G	A	synonymous_variant	Gpal_D383_g07898	CAD2171155.1unnamed protein product	0	Y	0.94382	0.921569	0.981928	1	0.813953	0.915254	0.947368	0.876712	0.628968	0.0115459	-0.00223179
G_pallida_D383_scaffold_008_size_3470396	2527033	T	G	missense_variant	Gpal_D383_g07898	CAD2171155.1unnamed protein product	0	Y	0.768595	0.670968	0.796407	0.866667	0.490741	0.471264	0.512195	0.47561	0.781496	0.00221584	-0.00673006
G_pallida_D383_scaffold_008_size_3470396	2527035	T	C	synonymous_variant	Gpal_D383_g07898	CAD2171155.1unnamed protein product	0	Y	0.768595	0.670968	0.766467	0.86	0.490741	0.471264	0.439024	0.353659	0.773259	0.00248382	-0.00765401
G_pallida_D383_scaffold_008_size_3470396	2527110	T	C	synonymous_variant	Gpal_D383_g07898	CAD2171155.1unnamed protein product	0	Y	0.61991	0.617225	0.597222	0.651064	0.429379	0.331658	0.274725	0.22	0.68191	0.00711254	-0.00682112
G_pallida_D383_scaffold_008_size_3470396	2527158	A	G	upstream_gene_variant	Gpal_D383_g07897	KAF7634179.1SERPIN domain-containing protein	0	Y	0.742424	0.800699	0.8	0.813869	0.655797	0.665698	0.58371	0.582492	0.734929	0.00402814	-0.00387401
G_pallida_D383_scaffold_008_size_3470396	2527457	A	C	missense_variant	Gpal_D383_g07898	CAD2171155.1unnamed protein product	0	Y	0.876923	0.889344	0.926471	0.879464	0.734082	0.817797	0.883117	0.745614	0.744889	0.00357684	-0.00286303
G_pallida_D383_scaffold_008_size_3470396	2527795	T	C	upstream_gene_variant	Gpal_D383_g07897	KAF7634179.1SERPIN domain-containing protein	0	Y	0.552846	0.485	0.836601	0.798969	0.280423	0.20122	0.358209	0.252632	0.641839	0.0103275	-0.00929052
G_pallida_D383_scaffold_008_size_3470396	2528028	T	C	upstream_gene_variant	Gpal_D383_g07897	KAF7634179.1SERPIN domain-containing protein	0	Y	0.66	0.643216	0.815068	0.838542	0.373832	0.19	0.571429	0.345238	0.621142	0.0123345	-0.0087151
G_pallida_D383_scaffold_008_size_3470396	2529021	G	C	missense_variant	Gpal_D383_g07898	CAD2171155.1unnamed protein product	0	Y	0.594697	0.527972	0.604743	0.643312	0.294118	0.389068	0.456026	0.400585	0.869238	0.000459841	-0.00531723
G_pallida_D383_scaffold_008_size_3470396	2529156	G	T	upstream_gene_variant	Gpal_D383_g07897	KAF7634179.1SERPIN domain-containing protein	0	Y	0.454545	0.494071	0.376384	0.482659	0.197719	0.0991501	0.11746	0.101648	0.739443	0.00381903	-0.00719476
G_pallida_D383_scaffold_008_size_3470396	2529727	T	C	upstream_gene_variant	Gpal_D383_g07897	KAF7634179.1SERPIN domain-containing protein	0	Y	0.442804	0.391566	0.556054	0.565789	0.198556	0.0944625	0.198238	0.120192	0.73445	0.00405081	-0.00768955
G_pallida_D383_scaffold_008_size_3470396	2529899	T	C	synonymous_variant	Gpal_D383_g07898	CAD2171155.1unnamed protein product	0	Y	0.528384	0.433099	0.604348	0.61811	0.273973	0.172	0.306878	0.25	0.691887	0.00643739	-0.00672265
G_pallida_D383_scaffold_008_size_3470396	2529909	G	A	missense_variant	Gpal_D383_g07898	CAD2171155.1unnamed protein product	0	Y	0.518349	0.43346	0.620192	0.584677	0.238318	0.168	0.232955	0.181818	0.758936	0.0030014	-0.00764499
G_pallida_D383_scaffold_008_size_3470396	2529932	G	C	synonymous_variant	Gpal_D383_g07898	CAD2171155.1unnamed protein product	0	Y	0.548077	0.449799	0.594059	0.610236	0.225806	0.149321	0.302326	0.253731	0.747177	0.00347831	-0.00732723
G_pallida_D383_scaffold_008_size_3470396	2529962	T	C	synonymous_variant	Gpal_D383_g07898	CAD2171155.1unnamed protein product	0	Y	0.551724	0.433962	0.649123	0.59176	0.243386	0.164609	0.217391	0.196347	0.72989	0.00427081	-0.00793724
G_pallida_D383_scaffold_008_size_3470396	2529965	C	T	synonymous_variant	Gpal_D383_g07898	CAD2171155.1unnamed protein product	0	Y	0.551724	0.433962	0.649123	0.59176	0.243386	0.164609	0.217391	0.196347	0.72989	0.00427081	-0.00793724
G_pallida_D383_scaffold_008_size_3470396	2529980	T	G	synonymous_variant	Gpal_D383_g07898	CAD2171155.1unnamed protein product	0	Y	0.601852	0.431227	0.644898	0.579861	0.257426	0.165385	0.188073	0.174672	0.704876	0.00562706	-0.00820306
G_pallida_D383_scaffold_008_size_3470396	2530624	A	T	3_prime_UTR_variant	Gpal_D383_g07899	---NA---	0	Y	0.48125	0.508621	0.760684	0.8	0.267327	0.210526	0.306452	0.197368	0.682323	0.00708367	-0.00929395
G_pallida_D383_scaffold_008_size_3470396	2530939	T	C	3_prime_UTR_variant	Gpal_D383_g07899	---NA---	0	Y	0.652174	0.591398	0.846154	0.746544	0.370629	0.243902	0.377953	0.434783	0.608868	0.0136468	-0.00777476
G_pallida_D383_scaffold_008_size_3470396	2531221	A	G	3_prime_UTR_variant	Gpal_D383_g07899	---NA---	0	Y	0.561181	0.539535	0.725146	0.692641	0.206061	0.125654	0.343373	0.369863	0.665326	0.00834187	-0.0084696
G_pallida_D383_scaffold_008_size_3470396	2531228	G	A	3_prime_UTR_variant	Gpal_D383_g07899	---NA---	0	Y	0.549784	0.574163	0.721893	0.714912	0.225	0.13369	0.371069	0.360544	0.682549	0.00706789	-0.00851578
G_pallida_D383_scaffold_008_size_3470396	2531354	G	A	downstream_gene_variant	Gpal_D383_g07898	CAD2171155.1unnamed protein product	0	Y	0.577982	0.486607	0.745562	0.791667	0.317647	0.185185	0.320755	0.30303	0.613614	0.0131283	-0.0083038
G_pallida_D383_scaffold_008_size_3470396	2531935	T	G	missense_variant	Gpal_D383_g07899	---NA---	0	Y	0.520325	0.493421	0.661458	0.699115	0.262548	0.161765	0.26699	0.166667	0.746794	0.0034947	-0.00876074
G_pallida_D383_scaffold_008_size_3470396	2532090	C	T	synonymous_variant	Gpal_D383_g07899	---NA---	0	Y	0.46789	0.492248	0.627778	0.666667	0.268571	0.128889	0.2125	0.210084	0.675121	0.00759928	-0.00798284
G_pallida_D383_scaffold_008_size_3470396	2532320	C	A	downstream_gene_variant	Gpal_D383_g07898	CAD2171155.1unnamed protein product	0	Y	0.485849	0.487903	0.606742	0.657407	0.19214	0.105769	0.240642	0.165605	0.784891	0.00211142	-0.00890346
G_pallida_D383_scaffold_008_size_3470396	2532377	A	G	downstream_gene_variant	Gpal_D383_g07898	CAD2171155.1unnamed protein product	0	Y	0.5	0.481283	0.6	0.656442	0.169312	0.136364	0.222222	0.134921	0.83985	0.000853735	-0.00929444
G_pallida_D383_scaffold_008_size_3470396	2532500	T	A	downstream_gene_variant	Gpal_D383_g07898	CAD2171155.1unnamed protein product	0	Y	0.471429	0.560748	0.689266	0.705556	0.280612	0.151961	0.280303	0.248	0.689372	0.00660315	-0.0083258
G_pallida_D383_scaffold_008_size_3470396	2532990	C	T	missense_variant	Gpal_D383_g07899	---NA---	0	Y	0.5	0.492188	0.646226	0.635983	0.190955	0.167315	0.309524	0.18125	0.833102	0.000968645	-0.00857865
G_pallida_D383_scaffold_008_size_3470396	2533023	A	T	downstream_gene_variant	Gpal_D383_g07898	CAD2171155.1unnamed protein product	0	Y	0.529412	0.484127	0.643192	0.691057	0.239437	0.167364	0.280488	0.127389	0.785821	0.00208343	-0.00904493
G_pallida_D383_scaffold_008_size_3470396	2533026	G	A	downstream_gene_variant	Gpal_D383_g07898	CAD2171155.1unnamed protein product	0	Y	0.520362	0.47619	0.643192	0.691057	0.234742	0.167364	0.280488	0.127389	0.781582	0.00221315	-0.00899431
G_pallida_D383_scaffold_008_size_3470396	2533102	G	A	downstream_gene_variant	Gpal_D383_g07898	CAD2171155.1unnamed protein product	0	Y	0.447368	0.483254	0.626866	0.756757	0.265766	0.184466	0.267606	0.150376	0.682848	0.00704707	-0.00849344
G_pallida_D383_scaffold_008_size_3470396	2533152	C	T	downstream_gene_variant	Gpal_D383_g07898	CAD2171155.1unnamed protein product	0	Y	0.465021	0.542453	0.665	0.804762	0.294931	0.170984	0.295082	0.237288	0.639688	0.0105245	-0.00849447
G_pallida_D383_scaffold_008_size_3470396	2533201	C	G	downstream_gene_variant	Gpal_D383_g07898	CAD2171155.1unnamed protein product	0	Y	0.540404	0.502488	0.691489	0.770833	0.322785	0.169811	0.389381	0.242188	0.631486	0.0113	-0.00799923
G_pallida_D383_scaffold_008_size_3470396	2533208	A	C	downstream_gene_variant	Gpal_D383_g07898	CAD2171155.1unnamed protein product	0	Y	0.540404	0.502488	0.691489	0.770833	0.322785	0.169811	0.389381	0.242188	0.631486	0.0113	-0.00799923
G_pallida_D383_scaffold_008_size_3470396	2535948	C	A	downstream_gene_variant	Gpal_D383_g07900	XP_024503848.1Serpin domain-containing protein	0	Y	0.49	0.63	0.645963	0.678899	0.20297	0.140187	0.207547	0.202454	0.808676	0.00147239	-0.00975493
G_pallida_D383_scaffold_008_size_3470396	2535950	G	A	downstream_gene_variant	Gpal_D383_g07900	XP_024503848.1Serpin domain-containing protein	0	Y	0.49	0.63	0.645963	0.678899	0.20297	0.140187	0.207547	0.202454	0.808676	0.00147239	-0.00975493
G_pallida_D383_scaffold_008_size_3470396	2536015	G	A	downstream_gene_variant	Gpal_D383_g07900	XP_024503848.1Serpin domain-containing protein	0	Y	0.531429	0.640625	0.681481	0.745	0.224852	0.253012	0.171233	0.210938	0.824086	0.001138	-0.0101332
G_pallida_D383_scaffold_008_size_3470396	2536016	G	T	downstream_gene_variant	Gpal_D383_g07900	XP_024503848.1Serpin domain-containing protein	0	Y	0.531429	0.645833	0.688889	0.75	0.224852	0.253012	0.171233	0.210938	0.822643	0.00116685	-0.0102383
G_pallida_D383_scaffold_008_size_3470396	2536039	C	A	downstream_gene_variant	Gpal_D383_g07900	XP_024503848.1Serpin domain-containing protein	0	Y	0.564246	0.677966	0.740741	0.773684	0.251656	0.28	0.193277	0.226891	0.82501	0.00111978	-0.0105225
G_pallida_D383_scaffold_008_size_3470396	2536041	C	A	downstream_gene_variant	Gpal_D383_g07900	XP_024503848.1Serpin domain-containing protein	0	Y	0.558659	0.672316	0.740741	0.773684	0.251656	0.28	0.193277	0.226891	0.821107	0.00119811	-0.0104596
G_pallida_D383_scaffold_008_size_3470396	2536076	C	T	downstream_gene_variant	Gpal_D383_g07900	XP_024503848.1Serpin domain-containing protein	0	Y	0.610465	0.677249	0.748299	0.792553	0.285714	0.210191	0.217054	0.25	0.789117	0.00198622	-0.010577
G_pallida_D383_scaffold_008_size_3470396	2536103	T	A	downstream_gene_variant	Gpal_D383_g07900	XP_024503848.1Serpin domain-containing protein	0	Y	0.6	0.636842	0.761905	0.765625	0.321678	0.230263	0.313333	0.238938	0.793183	0.00187066	-0.00957011
G_pallida_D383_scaffold_008_size_3470396	2536126	G	A	downstream_gene_variant	Gpal_D383_g07900	XP_024503848.1Serpin domain-containing protein	0	Y	0.608889	0.616379	0.765823	0.76	0.264045	0.190184	0.274074	0.226087	0.810312	0.00143407	-0.0103695
G_pallida_D383_scaffold_008_size_3470396	2536178	T	A	downstream_gene_variant	Gpal_D383_g07900	XP_024503848.1Serpin domain-containing protein	0	Y	0.637838	0.635359	0.787234	0.80597	0.246032	0.217391	0.339286	0.252525	0.845826	0.000760035	-0.0107213
G_pallida_D383_scaffold_008_size_3470396	2536186	C	T	downstream_gene_variant	Gpal_D383_g07900	XP_024503848.1Serpin domain-containing protein	0	Y	0.687861	0.681081	0.912698	0.952381	0.327273	0.294118	0.6	0.397059	0.709418	0.00536129	-0.00998323
G_pallida_D383_scaffold_008_size_3470396	2537371	G	A	upstream_gene_variant	Gpal_D383_g07899	---NA---	0	Y	0.846715	0.953704	0.938776	0.938356	0.772152	0.821053	0.811321	0.75	0.817608	0.00127144	-0.00335433
G_pallida_D383_scaffold_008_size_3470396	2537769	A	G	upstream_gene_variant	Gpal_D383_g07899	---NA---	0	Y	0.631285	0.820106	0.774194	0.909836	0.363636	0.30303	0.397059	0.287356	0.807435	0.00150192	-0.0105439
G_pallida_D383_scaffold_008_size_3470396	2537800	T	C	upstream_gene_variant	Gpal_D383_g07899	---NA---	0	Y	0.787879	0.83908	0.893617	0.884956	0.546392	0.463158	0.521739	0.36	0.807969	0.00148916	-0.00884959
G_pallida_D383_scaffold_008_size_3470396	2537825	T	A	upstream_gene_variant	Gpal_D383_g07899	---NA---	0	Y	0.794118	0.831325	0.898396	0.875	0.505376	0.395604	0.505263	0.314286	0.809578	0.00145119	-0.00979491
G_pallida_D383_scaffold_008_size_3470396	2538540	A	G	upstream_gene_variant	Gpal_D383_g07899	---NA---	0	Y	0.533333	0.482301	0.659341	0.675105	0.283019	0.163399	0.212121	0.134503	0.721014	0.00472255	-0.0088163
G_pallida_D383_scaffold_008_size_3470396	2538541	T	C	upstream_gene_variant	Gpal_D383_g07899	---NA---	0	Y	0.572222	0.495575	0.659341	0.675105	0.314465	0.235294	0.224242	0.140351	0.735005	0.00402455	-0.00849088
G_pallida_D383_scaffold_008_size_3470396	2538546	A	G	upstream_gene_variant	Gpal_D383_g07899	---NA---	0	Y	0.582418	0.508621	0.648936	0.683333	0.32716	0.240506	0.220238	0.150289	0.728594	0.00433483	-0.0084157
G_pallida_D383_scaffold_008_size_3470396	2538572	T	A	upstream_gene_variant	Gpal_D383_g07899	---NA---	0	Y	0.497817	0.420139	0.570093	0.658451	0.221198	0.156951	0.197674	0.169231	0.736345	0.00396173	-0.00802573
G_pallida_D383_scaffold_008_size_3470396	2538855	A	G	3_prime_UTR_variant	Gpal_D383_g07900	XP_024503848.1Serpin domain-containing protein	0	Y	0.416244	0.459091	0.626506	0.648889	0.227848	0.169492	0.198795	0.167832	0.716524	0.0049632	-0.00800717
G_pallida_D383_scaffold_008_size_3470396	2538931	T	G	3_prime_UTR_variant	Gpal_D383_g07900	XP_024503848.1Serpin domain-containing protein	0	Y	0.445946	0.512195	0.627451	0.678899	0.201058	0.136842	0.232143	0.188811	0.766994	0.00270192	-0.00876543
G_pallida_D383_scaffold_008_size_3470396	2538982	T	A	3_prime_UTR_variant	Gpal_D383_g07900	XP_024503848.1Serpin domain-containing protein	0	Y	0.473934	0.577114	0.717241	0.730088	0.348066	0.167568	0.289062	0.256881	0.611493	0.0133583	-0.00797524
G_pallida_D383_scaffold_008_size_3470396	2539340	C	T	upstream_gene_variant	Gpal_D383_g07899	---NA---	0	Y	0.913043	0.957265	0.873134	0.823834	0.554054	0.539683	0.516129	0.3625	0.81623	0.00130114	-0.00939289
G_pallida_D383_scaffold_008_size_3470396	2539435	C	G	upstream_gene_variant	Gpal_D383_g07899	---NA---	0	Y	0.953642	0.909091	0.807229	0.768908	0.511905	0.390909	0.428571	0.49375	0.674337	0.00765695	-0.00876453
G_pallida_D383_scaffold_008_size_3470396	2539573	A	G	upstream_gene_variant	Gpal_D383_g07899	---NA---	0	Y	0.545455	0.572687	0.721311	0.719424	0.314894	0.20098	0.152866	0.165468	0.70153	0.00582858	-0.00959149
G_pallida_D383_scaffold_008_size_3470396	2539688	A	G	upstream_gene_variant	Gpal_D383_g07899	---NA---	0	Y	0.436975	0.477124	0.636792	0.66426	0.25463	0.111588	0.226667	0.136364	0.684408	0.00693906	-0.00845918
G_pallida_D383_scaffold_008_size_3470396	2539904	T	C	upstream_gene_variant	Gpal_D383_g07899	---NA---	0	Y	0.456989	0.538117	0.709497	0.727273	0.348571	0.22069	0.27027	0.240876	0.61139	0.0133695	-0.00759434
G_pallida_D383_scaffold_008_size_3470396	2539908	C	T	upstream_gene_variant	Gpal_D383_g07899	---NA---	0	Y	0.456989	0.538117	0.709497	0.727273	0.348571	0.22069	0.27027	0.240876	0.61139	0.0133695	-0.00759434
G_pallida_D383_scaffold_008_size_3470396	2539909	C	T	upstream_gene_variant	Gpal_D383_g07899	---NA---	0	Y	0.456989	0.538117	0.709497	0.727273	0.348571	0.22069	0.27027	0.240876	0.61139	0.0133695	-0.00759434
G_pallida_D383_scaffold_008_size_3470396	2539915	C	T	upstream_gene_variant	Gpal_D383_g07899	---NA---	0	Y	0.456989	0.538117	0.709497	0.727273	0.348571	0.22069	0.27027	0.240876	0.61139	0.0133695	-0.00759434
G_pallida_D383_scaffold_008_size_3470396	2539963	A	T	upstream_gene_variant	Gpal_D383_g07899	---NA---	0	Y	0.476684	0.505929	0.662921	0.671429	0.268657	0.190789	0.257669	0.184932	0.746145	0.00352253	-0.00818896
G_pallida_D383_scaffold_008_size_3470396	2540235	T	A	upstream_gene_variant	Gpal_D383_g07899	---NA---	0	Y	0.7125	0.576271	0.789474	0.832432	0.358779	0.217391	0.444444	0.242424	0.714654	0.00506592	-0.00961963
G_pallida_D383_scaffold_008_size_3470396	2540237	A	G	upstream_gene_variant	Gpal_D383_g07899	---NA---	0	Y	0.7125	0.576271	0.789474	0.832432	0.358779	0.217391	0.444444	0.242424	0.714654	0.00506592	-0.00961963
G_pallida_D383_scaffold_008_size_3470396	2540784	C	T	3_prime_UTR_variant	Gpal_D383_g07900	XP_024503848.1Serpin domain-containing protein	0	Y	0.904348	0.90411	0.824885	0.78481	0.628319	0.523529	0.682482	0.63285	0.642834	0.0102373	-0.00532687
G_pallida_D383_scaffold_008_size_3470396	2541136	A	C	missense_variant&splice_region_variant	Gpal_D383_g07900	XP_024503848.1Serpin domain-containing protein	0	Y	0.725926	0.615942	0.645161	0.654867	0.293233	0.234043	0.170854	0.186335	0.774802	0.00243199	-0.00983242
G_pallida_D383_scaffold_008_size_3470396	2543577	A	T	synonymous_variant	Gpal_D383_g07900	XP_024503848.1Serpin domain-containing protein	0	Y	0.435	0.384342	0.525346	0.610294	0.231092	0.131818	0.168269	0.0646552	0.694804	0.00624877	-0.00778666
G_pallida_D383_scaffold_008_size_3470396	2544533	T	C	missense_variant	Gpal_D383_g07900	XP_024503848.1Serpin domain-containing protein	0	Y	0.502646	0.482412	0.60479	0.625641	0.292079	0.122951	0.25	0.287879	0.6122	0.0132812	-0.00681877
G_pallida_D383_scaffold_008_size_3470396	2545274	T	C	synonymous_variant	Gpal_D383_g07900	XP_024503848.1Serpin domain-containing protein	0	Y	0.459854	0.427083	0.529167	0.575758	0.1875	0.145161	0.249097	0.117647	0.831549	0.000996488	-0.00769633
G_pallida_D383_scaffold_008_size_3470396	2545538	C	T	downstream_gene_variant	Gpal_D383_g07901	---NA---	0	0	0.465116	0.526042	0.668508	0.672566	0.204301	0.230047	0.233831	0.144509	0.835531	0.000926138	-0.00914167
G_pallida_D383_scaffold_008_size_3470396	2545539	C	T	downstream_gene_variant	Gpal_D383_g07901	---NA---	0	0	0.693023	0.651042	0.801105	0.80531	0.510753	0.544601	0.666667	0.537572	0.690128	0.00655302	-0.00449396
G_pallida_D383_scaffold_008_size_3470396	2545550	G	T	downstream_gene_variant	Gpal_D383_g07901	---NA---	0	0	0.709091	0.637306	0.802198	0.802691	0.528205	0.550926	0.674528	0.554286	0.635276	0.0109369	-0.00415228
G_pallida_D383_scaffold_008_size_3470396	2546493	A	G	downstream_gene_variant	Gpal_D383_g07901	---NA---	0	0	0.6	0.496183	0.673267	0.692308	0.230769	0.232258	0.196429	0.110526	0.819133	0.00123912	-0.00992951
G_pallida_D383_scaffold_008_size_3470396	2546880	G	C	missense_variant	Gpal_D383_g07900	XP_024503848.1Serpin domain-containing protein	0	Y	0.434783	0.413655	0.746193	0.704082	0.193277	0.161417	0.288462	0.263158	0.601217	0.0145132	-0.00822365
G_pallida_D383_scaffold_008_size_3470396	2547554	C	T	upstream_gene_variant	Gpal_D383_g07900	XP_024503848.1Serpin domain-containing protein	0	Y	0.957055	0.913043	0.843972	0.837321	0.56701	0.390805	0.418033	0.436893	0.681428	0.00714639	-0.00938315
G_pallida_D383_scaffold_008_size_3470396	2547660	G	A	upstream_gene_variant	Gpal_D383_g07900	XP_024503848.1Serpin domain-containing protein	0	Y	0.543269	0.460251	0.756757	0.79602	0.298246	0.258065	0.338462	0.304762	0.620535	0.0123972	-0.00793632
G_pallida_D383_scaffold_008_size_3470396	2547695	C	T	upstream_gene_variant	Gpal_D383_g07900	XP_024503848.1Serpin domain-containing protein	0	Y	0.515982	0.495413	0.741722	0.767196	0.303867	0.277027	0.338462	0.27451	0.679427	0.00728793	-0.00785135
G_pallida_D383_scaffold_008_size_3470396	2547863	T	C	upstream_gene_variant	Gpal_D383_g07900	XP_024503848.1Serpin domain-containing protein	0	Y	0.497382	0.517699	0.554878	0.670996	0.247253	0.113772	0.196172	0.174419	0.730399	0.00424585	-0.0084583
G_pallida_D383_scaffold_008_size_3470396	2548116	C	T	upstream_gene_variant	Gpal_D383_g07900	XP_024503848.1Serpin domain-containing protein	0	Y	0.426778	0.481308	0.677632	0.647059	0.276042	0.174157	0.208333	0.271028	0.601803	0.0144455	-0.00721516
G_pallida_D383_scaffold_008_size_3470396	2548446	G	A	missense_variant	Gpal_D383_g07901	---NA---	0	0	0.543779	0.544444	0.632653	0.658416	0.21547	0.14486	0.197674	0.204918	0.806393	0.00152703	-0.00919851
G_pallida_D383_scaffold_008_size_3470396	2548461	T	C	missense_variant	Gpal_D383_g07901	---NA---	0	0	0.942731	0.941463	0.938547	0.919028	0.823789	0.809524	0.75	0.765625	0.715421	0.00502361	-0.0032894
G_pallida_D383_scaffold_008_size_3470396	2548668	T	C	missense_variant	Gpal_D383_g07902	---NA---	0	0	0.478448	0.523077	0.691429	0.692029	0.246445	0.148515	0.278912	0.291339	0.678664	0.00734245	-0.00807812
G_pallida_D383_scaffold_008_size_3470396	2549241	T	C	upstream_gene_variant	Gpal_D383_g07900	XP_024503848.1Serpin domain-containing protein	0	Y	0.574194	0.585227	0.849206	0.80791	0.255474	0.285714	0.402299	0.237113	0.791682	0.00191278	-0.0100694
G_pallida_D383_scaffold_008_size_3470396	2549487	A	G	upstream_gene_variant	Gpal_D383_g07900	XP_024503848.1Serpin domain-containing protein	0	Y	0.515419	0.546185	0.789116	0.756757	0.195122	0.206897	0.420168	0.297297	0.726831	0.00442295	-0.00917899
G_pallida_D383_scaffold_008_size_3470396	2549751	C	T	upstream_gene_variant	Gpal_D383_g07900	XP_024503848.1Serpin domain-containing protein	0	Y	0.514925	0.494774	0.730159	0.721519	0.230769	0.190476	0.323529	0.274074	0.72041	0.00475446	-0.00850505
G_pallida_D383_scaffold_008_size_3470396	2549779	T	C	upstream_gene_variant	Gpal_D383_g07900	XP_024503848.1Serpin domain-containing protein	0	Y	0.486842	0.514056	0.729412	0.747573	0.198925	0.186603	0.381579	0.318182	0.685276	0.00687953	-0.00843089
G_pallida_D383_scaffold_008_size_3470396	2549780	G	T	upstream_gene_variant	Gpal_D383_g07900	XP_024503848.1Serpin domain-containing protein	0	Y	0.486842	0.514056	0.723529	0.742718	0.193548	0.186603	0.381579	0.318182	0.691885	0.00643754	-0.00841711
G_pallida_D383_scaffold_008_size_3470396	2550376	A	G	upstream_gene_variant	Gpal_D383_g07900	XP_024503848.1Serpin domain-containing protein	0	Y	0.403433	0.403974	0.633987	0.671362	0.187793	0.209524	0.201389	0.216783	0.67405	0.00767814	-0.00766681
G_pallida_D383_scaffold_008_size_3470396	2550397	C	A	upstream_gene_variant	Gpal_D383_g07900	XP_024503848.1Serpin domain-containing protein	0	Y	0.412955	0.403226	0.685185	0.708333	0.19214	0.188341	0.221477	0.210884	0.643456	0.0101811	-0.00824521
G_pallida_D383_scaffold_008_size_3470396	2550435	T	G	upstream_gene_variant	Gpal_D383_g07900	XP_024503848.1Serpin domain-containing protein	0	Y	0.416667	0.414716	0.708861	0.710784	0.205761	0.187234	0.232877	0.163399	0.66065	0.00871368	-0.00867927
G_pallida_D383_scaffold_008_size_3470396	2550487	A	G	upstream_gene_variant	Gpal_D383_g07900	XP_024503848.1Serpin domain-containing protein	0	Y	0.514019	0.462898	0.721854	0.759615	0.257143	0.251121	0.244444	0.221311	0.699092	0.0059785	-0.00869759
G_pallida_D383_scaffold_008_size_3470396	2550520	A	G	upstream_gene_variant	Gpal_D383_g07900	XP_024503848.1Serpin domain-containing protein	0	Y	0.59375	0.477444	0.817568	0.809278	0.331429	0.318436	0.407767	0.274725	0.646625	0.00989853	-0.00823662
G_pallida_D383_scaffold_008_size_3470396	2551497	G	A	upstream_gene_variant	Gpal_D383_g07900	XP_024503848.1Serpin domain-containing protein	0	Y	0.429412	0.394595	0.661157	0.503226	0.18239	0.0844444	0.173228	0.116071	0.685813	0.00684285	-0.00815279
G_pallida_D383_scaffold_008_size_3470396	2551616	A	G	upstream_gene_variant	Gpal_D383_g07900	XP_024503848.1Serpin domain-containing protein	0	Y	0.325926	0.308333	0.53125	0.537736	0.198413	0.156716	0.164706	0.103093	0.617694	0.0126937	-0.00630048
G_pallida_D383_scaffold_008_size_3470396	2551667	A	G	upstream_gene_variant	Gpal_D383_g07900	XP_024503848.1Serpin domain-containing protein	0	Y	0.495192	0.41358	0.622951	0.598592	0.29878	0.255435	0.322034	0.131313	0.694521	0.0062669	-0.00675581
G_pallida_D383_scaffold_008_size_3470396	2551725	G	A	upstream_gene_variant	Gpal_D383_g07900	XP_024503848.1Serpin domain-containing protein	0	Y	0.483871	0.413502	0.637427	0.577982	0.25	0.165138	0.251656	0.122449	0.719543	0.0048005	-0.00768743
G_pallida_D383_scaffold_008_size_3470396	2551946	T	A	upstream_gene_variant	Gpal_D383_g07900	XP_024503848.1Serpin domain-containing protein	0	Y	0.518182	0.466102	0.595628	0.660377	0.235023	0.168067	0.293478	0.237374	0.760824	0.0029293	-0.00759227
G_pallida_D383_scaffold_008_size_3470396	2551947	T	A	upstream_gene_variant	Gpal_D383_g07900	XP_024503848.1Serpin domain-containing protein	0	Y	0.522727	0.466102	0.595628	0.660377	0.239631	0.176471	0.304348	0.242424	0.762589	0.00286295	-0.00747388
G_pallida_D383_scaffold_008_size_3470396	2552177	A	T	upstream_gene_variant	Gpal_D383_g07900	XP_024503848.1Serpin domain-containing protein	0	Y	0.628571	0.617801	0.755814	0.816038	0.421488	0.25641	0.438596	0.323529	0.668325	0.00810934	-0.00783776
G_pallida_D383_scaffold_008_size_3470396	2552253	C	G	synonymous_variant	Gpal_D383_g07903	KHN75488.1Transthyretin-like protein 46	0	Y	0.394649	0.462121	0.633136	0.617647	0.194245	0.114625	0.26506	0.216867	0.687553	0.00672494	-0.00767491
G_pallida_D383_scaffold_008_size_3470396	2552322	A	G	synonymous_variant	Gpal_D383_g07903	KHN75488.1Transthyretin-like protein 46	0	Y	0.458333	0.5	0.664634	0.599078	0.220779	0.183036	0.233129	0.166667	0.794801	0.001826	-0.00830673
G_pallida_D383_scaffold_008_size_3470396	2552418	A	T	upstream_gene_variant	Gpal_D383_g07900	XP_024503848.1Serpin domain-containing protein	0	Y	0.48	0.48855	0.653179	0.633929	0.233503	0.135514	0.27673	0.169591	0.757214	0.00306823	-0.00837425
G_pallida_D383_scaffold_008_size_3470396	2552479	T	C	upstream_gene_variant	Gpal_D383_g07901	---NA---	0	0	0.589744	0.530303	0.813793	0.733696	0.317881	0.272727	0.255319	0.190476	0.720619	0.00474343	-0.00942431
G_pallida_D383_scaffold_008_size_3470396	2552522	C	A	upstream_gene_variant	Gpal_D383_g07901	---NA---	0	0	0.552764	0.469388	0.765957	0.666667	0.205405	0.210526	0.19898	0.135714	0.773513	0.00247524	-0.0100135
G_pallida_D383_scaffold_008_size_3470396	2552862	A	G	upstream_gene_variant	Gpal_D383_g07901	---NA---	0	0	0.486726	0.450355	0.686813	0.677273	0.271795	0.215054	0.268421	0.137255	0.712769	0.00517091	-0.00829651
G_pallida_D383_scaffold_008_size_3470396	2552908	G	A	upstream_gene_variant	Gpal_D383_g07901	---NA---	0	0	0.411458	0.433962	0.652695	0.68984	0.282723	0.237374	0.237805	0.153846	0.630607	0.0113855	-0.00748624
G_pallida_D383_scaffold_008_size_3470396	2553028	T	G	synonymous_variant	Gpal_D383_g07904	KHN75483.1Transthyretin-like protein 46	0	Y	0.44335	0.439114	0.644809	0.633166	0.255208	0.233333	0.203822	0.128655	0.718052	0.00488042	-0.00785168
G_pallida_D383_scaffold_008_size_3470396	2553299	T	C	upstream_gene_variant	Gpal_D383_g07901	---NA---	0	0	0.789855	0.718121	0.801325	0.724138	0.45977	0.329412	0.644231	0.470588	0.633888	0.0110689	-0.00663565
G_pallida_D383_scaffold_008_size_3470396	2553432	A	C	synonymous_variant	Gpal_D383_g07904	KHN75483.1Transthyretin-like protein 46	0	Y	0.450644	0.402715	0.644172	0.648241	0.183168	0.114679	0.238994	0.160839	0.711027	0.00526928	-0.00846621
G_pallida_D383_scaffold_008_size_3470396	2554184	A	G	synonymous_variant	Gpal_D383_g07904	KHN75483.1Transthyretin-like protein 46	0	Y	0.517699	0.429134	0.686813	0.680751	0.247475	0.122807	0.22	0.159574	0.677909	0.00739665	-0.00886226
G_pallida_D383_scaffold_008_size_3470396	2554312	G	A	missense_variant	Gpal_D383_g07904	KHN75483.1Transthyretin-like protein 46	0	Y	0.378151	0.466912	0.636816	0.685841	0.20283	0.165323	0.235955	0.137566	0.711418	0.00524711	-0.00850046
G_pallida_D383_scaffold_008_size_3470396	2554479	T	G	5_prime_UTR_variant	Gpal_D383_g07904	KHN75483.1Transthyretin-like protein 46	0	Y	0.668874	0.590062	0.616883	0.755952	0.391667	0.308271	0.342857	0.271739	0.748468	0.00342359	-0.00750439
G_pallida_D383_scaffold_008_size_3470396	2554504	T	C	5_prime_UTR_variant	Gpal_D383_g07904	KHN75483.1Transthyretin-like protein 46	0	Y	0.646259	0.589744	0.606667	0.75641	0.370968	0.325758	0.339806	0.268817	0.783097	0.00216618	-0.0074977
G_pallida_D383_scaffold_008_size_3470396	2554505	T	C	5_prime_UTR_variant	Gpal_D383_g07904	KHN75483.1Transthyretin-like protein 46	0	Y	0.646259	0.589744	0.606667	0.75641	0.370968	0.325758	0.339806	0.268817	0.783097	0.00216618	-0.0074977
G_pallida_D383_scaffold_008_size_3470396	2555094	T	G	5_prime_UTR_variant	Gpal_D383_g07904	KHN75483.1Transthyretin-like protein 46	0	Y	0.643939	0.572581	0.73913	0.8	0.31068	0.226804	0.46	0.288136	0.747312	0.00347258	-0.00877962
G_pallida_D383_scaffold_008_size_3470396	2555096	G	T	5_prime_UTR_variant	Gpal_D383_g07904	KHN75483.1Transthyretin-like protein 46	0	Y	0.643939	0.572581	0.73913	0.8	0.31068	0.226804	0.46	0.288136	0.747312	0.00347258	-0.00877962
G_pallida_D383_scaffold_008_size_3470396	2555097	C	G	5_prime_UTR_variant	Gpal_D383_g07904	KHN75483.1Transthyretin-like protein 46	0	Y	0.643939	0.572581	0.73913	0.8	0.31068	0.226804	0.46	0.288136	0.747312	0.00347258	-0.00877962
G_pallida_D383_scaffold_008_size_3470396	2555143	C	G	5_prime_UTR_variant	Gpal_D383_g07904	KHN75483.1Transthyretin-like protein 46	0	Y	0.570136	0.467456	0.753333	0.786325	0.254658	0.231707	0.333333	0.181818	0.729049	0.00431228	-0.00946365
G_pallida_D383_scaffold_008_size_3470396	2555383	A	T	5_prime_UTR_variant	Gpal_D383_g07904	KHN75483.1Transthyretin-like protein 46	0	Y	0.901235	0.90625	0.849057	0.921053	0.558824	0.682927	0.55	0.5	0.892564	0.000252963	-0.0078532
[truncated: 166 more rows]

## Sheet: S020
CHROM	POS	REF	ALT	EFFECT	GENE_ID	ANNOTATION	TM	SP	FREQ_ALL_D_SM1	FREQ_ALL_D_SM2	FREQ_ALL_D_N1	FREQ_ALL_D_N2	FREQ_ALL_Vs_SM1	FREQ_ALL_Vs_SM2	FREQ_ALL_Vs_N1	FREQ_ALL_Vs_N3	R_SQUARED	P_VALUE	SLOPE
[truncated: 263 more rows]

## Sheet: S038
CHROM	POS	REF	ALT	EFFECT	GENE_ID	ANNOTATION	TM	SP	FREQ_ALL_D_SM1	FREQ_ALL_D_SM2	FREQ_ALL_D_N1	FREQ_ALL_D_N2	FREQ_ALL_Vs_SM1	FREQ_ALL_Vs_SM2	FREQ_ALL_Vs_N1	FREQ_ALL_Vs_N3	R_SQUARED	P_VALUE	SLOPE
[truncated: 432 more rows]
