# Supplementary material for: Adaptation of the Cyst Nematode Globodera pallida to the Colinear Potato Resistant QTLs GpaV vrn and GpaV spl Involved Distinct Genomic Regions and Absence of Cross‐Virulence
Source: Mol Ecol. 2025 Sep 13;34(21):e70105. doi: 10.1111/mec.70105 (PMC12573733; doi:10.1111/mec.70105)
Supplement: Supplementary file 1 — Data S1: mec70105‐sup‐0001‐DataS1.zip. [file MEC-34-e70105-s001.zip › supinfo/mec70105-sup-0008-TableS2@Tab_S2.xlsx]

## Sheet: On Désirée
lineage	root	female
D_SM1	1	7
D_SM1	2	9
D_SM1	3	8
D_SM1	4	3
D_SM1	5	9
D_SM1	6	6
D_SM1	7	4
D_SM1	8	6
D_SM1	9	9
D_SM1	10	6
D_SM1	11	3
D_SM1	12	8
D_SM1	13	9
D_SM1	14	7
D_SM1	15	8
D_SM1	16	6
D_SM1	17	6
D_SM1	18	7
D_SM2	1	7
D_SM2	2	9
D_SM2	3	8
D_SM2	4	8
D_SM2	5	4
D_SM2	6	7
D_SM2	7	4
D_SM2	8	4
D_SM2	9	3
D_SM2	10	6
D_SM2	11	7
D_SM2	12	10
D_SM2	13	8
D_SM2	14	5
D_SM2	15	7
D_SM2	16	6
D_SM2	17	8
D_SM2	18	5
D_SM2	19	9
D_N1	1	5
D_N1	2	5
D_N1	3	6
D_N1	4	4
D_N1	5	6
D_N1	6	6
D_N1	7	6
D_N1	8	7
D_N1	9	7
D_N1	10	3
D_N1	11	7
D_N1	12	5
D_N1	13	6
D_N1	14	5
D_N1	15	9
D_N1	16	3
D_N1	17	7
D_N1	18	4
D_N1	19	7
D_N1	20	4
D_N2	1	6
D_N2	2	4
D_N2	3	7
D_N2	4	4
D_N2	5	5
D_N2	6	5
D_N2	7	6
D_N2	8	6
D_N2	9	5
D_N2	10	8
D_N2	11	8
D_N2	12	6
D_N2	13	6
D_N2	14	5
D_N2	15	6
D_N2	16	7

## Sheet: On Ildeher
lineage	root	female
D_SM1	1	0
D_SM1	2	0
D_SM1	3	0
D_SM1	4	1
D_SM1	5	0
D_SM1	6	0
D_SM1	7	0
D_SM1	8	0
D_SM1	9	0
D_SM1	10	0
D_SM1	11	0
D_SM1	12	0
D_SM1	13	0
D_SM1	14	0
D_SM1	15	0
D_SM1	16	0
D_SM1	17	2
D_SM1	18	0
D_SM1	19	0
D_SM1	20	0
D_SM2	1	2
D_SM2	2	0
D_SM2	3	0
D_SM2	4	0
D_SM2	5	0
D_SM2	6	0
D_SM2	7	1
D_SM2	8	0
D_SM2	9	0
D_SM2	10	0
D_SM2	11	0
D_SM2	12	0
D_SM2	13	0
D_SM2	14	0
D_SM2	15	0
D_SM2	16	1
D_SM2	17	2
D_SM2	18	0
D_SM2	19	0
D_SM2	20	0
D_N1	1	0
D_N1	2	0
D_N1	3	0
D_N1	4	0
D_N1	5	0
D_N1	6	0
D_N1	7	0
D_N1	8	0
D_N1	9	0
D_N1	10	0
D_N1	11	0
D_N1	12	0
D_N1	13	0
D_N1	14	0
D_N1	15	3
D_N1	16	0
D_N1	17	0
D_N1	18	0
D_N1	19	1
D_N1	20	0
D_N2	1	0
D_N2	2	1
D_N2	3	0
D_N2	4	0
D_N2	5	1
D_N2	6	0
D_N2	7	1
D_N2	8	1
D_N2	9	0
D_N2	10	0
D_N2	11	0
D_N2	12	0
D_N2	13	1
D_N2	14	1
D_N2	15	0
D_N2	16	0
D_N2	17	1
D_N2	18	0
D_N2	19	0
D_N2	20	1
VV_SM1	1	5
VV_SM1	2	4
VV_SM1	3	5
VV_SM1	4	4
VV_SM1	5	5
VV_SM1	6	4
VV_SM1	7	1
VV_SM1	8	4
VV_SM1	9	2
VV_SM1	10	5
VV_SM1	11	5
VV_SM1	12	2
VV_SM1	13	5
VV_SM1	14	3
VV_SM1	15	4
VV_SM1	16	7
VV_SM1	17	5
VV_SM1	18	7
VV_SM1	19	3
VV_SM2	1	2
VV_SM2	2	3
VV_SM2	3	4
VV_SM2	4	2
VV_SM2	5	8
VV_SM2	6	6
VV_SM2	7	4
VV_SM2	8	4
VV_SM2	9	4
VV_SM2	10	6
VV_SM2	11	5
VV_SM2	12	6
VV_SM2	13	3
VV_SM2	14	7
VV_SM2	15	4
VV_SM2	16	2
VV_SM2	17	2
VV_SM2	18	4
VV_SM2	19	7
VV_N2	1	1
VV_N2	2	2
VV_N2	3	5
VV_N2	4	0
VV_N2	5	3
VV_N2	6	0
VV_N2	7	2
VV_N2	8	2
VV_N2	9	0
VV_N2	10	3
VV_N2	11	2
VV_N2	12	3
VV_N2	13	4
VV_N2	14	2
VV_N2	15	4
VV_N2	16	3
VV_N2	17	2
VV_N3	1	1
VV_N3	2	1
VV_N3	3	0
VV_N3	4	1
VV_N3	5	4
VV_N3	6	0
VV_N3	7	3
VV_N3	8	4
VV_N3	9	3
VV_N3	10	6
VV_N3	11	3
VV_N3	12	5
VV_N3	13	3
VV_N3	14	0
VV_N3	15	3
VV_N3	16	3
VV_N3	17	7
VV_N3	18	3

## Sheet: On 96D31.51
lineage	root	female
D_SM1	1	1
D_SM1	2	0
D_SM1	3	1
D_SM1	4	0
D_SM1	5	2
D_SM1	6	0
D_SM1	7	0
D_SM1	8	0
D_SM1	9	1
D_SM1	10	0
D_SM1	11	1
D_SM1	12	1
D_SM1	13	0
D_SM1	14	0
D_SM1	15	0
D_SM2	1	1
D_SM2	2	0
D_SM2	3	0
D_SM2	4	0
D_SM2	5	0
D_SM2	6	0
D_SM2	7	0
D_SM2	8	0
D_SM2	9	0
D_SM2	10	0
D_SM2	11	0
D_SM2	12	1
D_SM2	13	0
D_SM2	14	0
D_SM2	15	1
D_N1	1	2
D_N1	2	0
D_N1	3	0
D_N1	4	1
D_N1	5	0
D_N1	6	0
D_N1	7	0
D_N1	8	0
D_N1	9	0
D_N1	10	0
D_N1	11	0
D_N1	12	1
D_N1	13	0
D_N1	14	0
D_N1	15	0
D_N2	1	0
D_N2	2	0
D_N2	3	0
D_N2	4	0
D_N2	5	1
D_N2	6	0
D_N2	7	0
D_N2	8	1
D_N2	9	0
D_N2	10	0
D_N2	11	0
D_N2	12	0
D_N2	13	0
D_N2	14	0
D_N2	15	0
Vs_SM1	1	8
Vs_SM1	2	6
Vs_SM1	3	6
Vs_SM1	4	5
Vs_SM1	5	8
Vs_SM1	6	7
Vs_SM1	7	7
Vs_SM1	8	5
Vs_SM1	9	3
Vs_SM1	10	2
Vs_SM1	11	4
Vs_SM1	12	4
Vs_SM1	13	6
Vs_SM1	14	7
Vs_SM1	15	4
Vs_SM1	16	6
Vs_SM1	17	5
Vs_SM1	18	6
Vs_SM1	19	4
Vs_SM1	20	4
Vs_SM2	1	6
Vs_SM2	2	3
Vs_SM2	3	3
Vs_SM2	4	1
Vs_SM2	5	2
Vs_SM2	6	5
Vs_SM2	7	2
Vs_SM2	8	3
Vs_SM2	9	2
Vs_SM2	10	2
Vs_SM2	11	5
Vs_SM2	12	5
Vs_SM2	13	3
Vs_SM2	14	4
Vs_N1	1	1
Vs_N1	2	5
Vs_N1	3	6
Vs_N1	4	3
Vs_N1	5	1
Vs_N1	6	3
Vs_N1	7	1
Vs_N1	8	6
Vs_N1	9	3
Vs_N1	10	8
Vs_N1	11	3
Vs_N1	12	3
Vs_N1	13	2
Vs_N1	14	2
Vs_N1	15	2
Vs_N3	1	1
Vs_N3	2	6
Vs_N3	3	6
Vs_N3	4	1
Vs_N3	5	5
Vs_N3	6	6
Vs_N3	7	6
Vs_N3	8	3
Vs_N3	9	4
Vs_N3	10	5
Vs_N3	11	6
Vs_N3	12	8
Vs_N3	13	4
Vs_N3	14	3
Vs_N3	15	5
Vs_N3	16	6
Vs_N3	17	5

## Sheet: Cross Vv on 96D31.51
lineage	root	female
D_SM1	1	1
D_SM1	2	0
D_SM1	3	1
D_SM1	4	0
D_SM1	5	2
D_SM1	6	0
D_SM1	7	0
D_SM1	8	0
D_SM1	9	1
D_SM1	10	0
D_SM1	11	1
D_SM1	12	1
D_SM1	13	0
D_SM1	14	0
D_SM1	15	0
D_SM2	1	1
D_SM2	2	0
D_SM2	3	0
D_SM2	4	0
D_SM2	5	0
D_SM2	6	0
D_SM2	7	0
D_SM2	8	0
D_SM2	9	0
D_SM2	10	0
D_SM2	11	0
D_SM2	12	1
D_SM2	13	0
D_SM2	14	0
D_SM2	15	1
D_N1	1	2
D_N1	2	0
D_N1	3	0
D_N1	4	1
D_N1	5	0
D_N1	6	0
D_N1	7	0
D_N1	8	0
D_N1	9	0
D_N1	10	0
D_N1	11	0
D_N1	12	1
D_N1	13	0
D_N1	14	0
D_N1	15	0
D_N2	1	0
D_N2	2	0
D_N2	3	0
D_N2	4	0
D_N2	5	1
D_N2	6	0
D_N2	7	0
D_N2	8	1
D_N2	9	0
D_N2	10	0
D_N2	11	0
D_N2	12	0
D_N2	13	0
D_N2	14	0
D_N2	15	0
Vv_SM1	1	0
Vv_SM1	2	0
Vv_SM1	3	1
Vv_SM1	4	0
Vv_SM1	5	0
Vv_SM1	6	0
Vv_SM1	7	0
Vv_SM1	8	0
Vv_SM1	9	0
Vv_SM1	10	0
Vv_SM1	11	2
Vv_SM1	12	0
Vv_SM1	13	2
Vv_SM1	14	2
Vv_SM1	15	0
Vv_SM2	1	0
Vv_SM2	2	0
Vv_SM2	3	0
Vv_SM2	4	0
Vv_SM2	5	1
Vv_SM2	6	0
Vv_SM2	7	0
Vv_SM2	8	0
Vv_SM2	9	0
Vv_SM2	10	0
Vv_SM2	11	0
Vv_SM2	12	1
Vv_SM2	13	1
Vv_SM2	14	2
Vv_SM2	15	0
Vv_N2	1	0
Vv_N2	2	0
Vv_N2	3	0
Vv_N2	4	0
Vv_N2	5	0
Vv_N2	6	0
Vv_N2	7	0
Vv_N2	8	0
Vv_N2	9	1
Vv_N2	10	0
Vv_N2	11	0
Vv_N2	12	1
Vv_N2	13	1
Vv_N2	14	3
Vv_N2	15	1
Vv_N3	1	0
Vv_N3	2	0
Vv_N3	3	1
Vv_N3	4	0
Vv_N3	5	0
Vv_N3	6	0
Vv_N3	7	0
Vv_N3	8	0
Vv_N3	9	1
Vv_N3	10	0
Vv_N3	11	0
Vv_N3	12	0
Vv_N3	13	0
Vv_N3	14	0
Vv_N3	15	0

## Sheet: Cross Vs on Iledher
lineage	root	female
D_SM1	1	0
D_SM1	2	0
D_SM1	3	0
D_SM1	4	1
D_SM1	5	0
D_SM1	6	0
D_SM1	7	0
D_SM1	8	0
D_SM1	9	0
D_SM1	10	0
D_SM1	11	0
D_SM1	12	0
D_SM1	13	0
D_SM1	14	0
D_SM1	15	0
D_SM1	16	0
D_SM1	17	2
D_SM1	18	0
D_SM1	19	0
D_SM1	20	0
D_SM2	1	2
D_SM2	2	0
D_SM2	3	0
D_SM2	4	0
D_SM2	5	0
D_SM2	6	0
D_SM2	7	1
D_SM2	8	0
D_SM2	9	0
D_SM2	10	0
D_SM2	11	0
D_SM2	12	0
D_SM2	13	0
D_SM2	14	0
D_SM2	15	0
D_SM2	16	1
D_SM2	17	2
D_SM2	18	0
D_SM2	19	0
D_SM2	20	0
D_N1	1	0
D_N1	2	0
D_N1	3	0
D_N1	4	0
D_N1	5	0
D_N1	6	0
D_N1	7	0
D_N1	8	0
D_N1	9	0
D_N1	10	0
D_N1	11	0
D_N1	12	0
D_N1	13	0
D_N1	14	0
D_N1	15	3
D_N1	16	0
D_N1	17	0
D_N1	18	0
D_N1	19	1
D_N1	20	0
D_N2	1	0
D_N2	2	1
D_N2	3	0
D_N2	4	0
D_N2	5	1
D_N2	6	0
D_N2	7	1
D_N2	8	1
D_N2	9	0
D_N2	10	0
D_N2	11	0
D_N2	12	0
D_N2	13	1
D_N2	14	1
D_N2	15	0
D_N2	16	0
D_N2	17	1
D_N2	18	0
D_N2	19	0
D_N2	20	1
Vs_SM1	1	0
Vs_SM1	2	0
Vs_SM1	3	0
Vs_SM1	4	0
Vs_SM1	5	0
Vs_SM1	6	1
Vs_SM1	7	0
Vs_SM1	8	0
Vs_SM1	9	0
Vs_SM1	10	0
Vs_SM1	11	0
Vs_SM1	12	2
Vs_SM1	13	0
Vs_SM1	14	0
Vs_SM1	15	0
Vs_SM1	16	0
Vs_SM1	17	0
Vs_SM1	18	0
Vs_SM1	19	0
Vs_SM1	20	0
Vs_SM2	1	0
Vs_SM2	2	0
Vs_SM2	3	0
Vs_SM2	4	0
Vs_SM2	5	0
Vs_SM2	6	0
Vs_SM2	7	2
Vs_SM2	8	0
Vs_SM2	9	0
Vs_SM2	10	1
Vs_SM2	11	1
Vs_SM2	12	0
Vs_SM2	13	0
Vs_SM2	14	0
Vs_SM2	15	0
Vs_SM2	16	0
Vs_SM2	17	0
Vs_SM2	18	0
Vs_SM2	19	0
Vs_SM2	20	0
Vs_N1	1	0
Vs_N1	2	1
Vs_N1	3	0
Vs_N1	4	0
Vs_N1	5	0
Vs_N1	6	2
Vs_N1	7	1
Vs_N1	8	0
Vs_N1	9	0
Vs_N1	10	0
Vs_N1	11	0
Vs_N1	12	0
Vs_N1	13	0
Vs_N1	14	0
Vs_N1	15	0
Vs_N1	16	1
Vs_N1	17	0
Vs_N1	18	0
Vs_N1	19	1
Vs_N1	20	1
Vs_N3	1	0
Vs_N3	2	0
Vs_N3	3	1
Vs_N3	4	0
Vs_N3	5	0
Vs_N3	6	0
Vs_N3	7	0
Vs_N3	8	1
Vs_N3	9	0
Vs_N3	10	0
Vs_N3	11	0
Vs_N3	12	1
Vs_N3	13	0
Vs_N3	14	0
Vs_N3	15	0
Vs_N3	16	1
Vs_N3	17	0
Vs_N3	18	0
Vs_N3	19	0
Vs_N3	20	0
